# Supplementary material for: Centromere evolution and CpG methylation during vertebrate speciation
Source: Nat Commun. 2017 Nov 28;8:1833. doi: 10.1038/s41467-017-01982-7 (PMC5705604; doi:10.1038/s41467-017-01982-7)
Supplement: Supplementary file 4 — Supplementary Data 1 [file 41467_2017_1982_MOESM4_ESM.xlsx]

## Sheet: Supplementary Table 1
Supplementary Table 1: Statistics of raw reads collected from the three medaka inbred strains
Strain	Hd-rR	HNI	HSOK
Number of Cells	38(P6) + 35(P5)+78(P4)	24 (P5) + 144 (P4)	97(P6)
Number of Subreads	13359879	14777797	5527528
Average length	6519	3575	10972
Total Bases	87095247396	52830178508	60649832062
