# Supplementary material for: Centromere evolution and CpG methylation during vertebrate speciation
Source: Nat Commun. 2017 Nov 28;8:1833. doi: 10.1038/s41467-017-01982-7 (PMC5705604; doi:10.1038/s41467-017-01982-7)
Supplement: Supplementary file 5 — Supplementary Data 2 [file 41467_2017_1982_MOESM5_ESM.xlsx]

## Sheet: Supplementary Table 2
Supplementary Table 2: Statistics of assembled contigs for the three medaka inbred strains
Strain	Hd-rR		HNI		HSOK
Number of contigs	1394		2178		1499
Average length	567219		344134		539821
Max length	10255628		6798599		12571418
Min length	624		97		450
Total Bases	790703078		749523665		809191958
Coverage	0.99		0.94		1.01
N10 contig length (Num of contigs)	5825325	11	4024722	15	8298599	9
N20 contig length (Num of contigs)	4681265	26	2891477	37	6410469	21
N30 contig length (Num of contigs)	3730623	45	2167672	68	5129198	35
N40 contig length (Num of contigs)	3140649	68	1754641	106	4175645	52
N50 contig length (Num of contigs)	2507729	97	1331367	155	3453463	74
N60 contig length (Num of contigs)	1938117	132	1048812	219	2522541	102
N70 contig length (Num of contigs)	1418414	180	776005	302	1967045	138
N80 contig length (Num of contigs)	870622	253	512169	419	1348876	186
N90 contig length (Num of contigs)	442063	383	246132	623	612575	273
N99 contig length (Num of contigs)	31918	847	23844	1304	23863	730
* All values are calculated after correcting sequencing errors by aligninig Illumina short reads to the contigs using Pilon.
The N50 contig length of the HSOK strain was highest, presumably because the average subread length was longest for this strain, despite the fact that the coverage was relatively low compared to those of the other strains.
