# Supplementary material for: Centromere evolution and CpG methylation during vertebrate speciation
Source: Nat Commun. 2017 Nov 28;8:1833. doi: 10.1038/s41467-017-01982-7 (PMC5705604; doi:10.1038/s41467-017-01982-7)
Supplement: Supplementary file 6 — Supplementary Data 3 [file 41467_2017_1982_MOESM6_ESM.xlsx]

## Sheet: Supplementary Table  3
Supplementary Table 3: Quality of three assembled genomes in terms of coverage of genes in CEGMA
	Mapping(complete)	Mapping(partial)
Hd-rR	0.871	0.996
HNI	0.8629	0.9919
HSOK	0.879	0.996
