# Supplementary material for: Centromere evolution and CpG methylation during vertebrate speciation
Source: Nat Commun. 2017 Nov 28;8:1833. doi: 10.1038/s41467-017-01982-7 (PMC5705604; doi:10.1038/s41467-017-01982-7)
Supplement: Supplementary file 7 — Supplementary Data 4 [file 41467_2017_1982_MOESM7_ESM.xlsx]

## Sheet: Supplementary Table 4
Supplementary Table 4: Statistics of contig lengths of the assembled genomes for the three medaka inbred strains
Anchored contigs	Hd-rR	HNI	HSOK
Number of chromosomes	24	24	24
Number of contigs	515	741	342
Number of gaps	491	717	318
Average length	1.42437e+06	913517	2.17572e+06
Total bases	733549372	676916405	744096398
Ratio of anchored contigs	0.927718	0.903129	0.919555
Max length	10255628	6798599	12571418
Min length	16784	11539	81880
N10 contig length	5872211	4384589	7933239
N20 contig length	4800152	2965005	6346237
N30 contig length	3883242	2231748	5226199
N40 contig length	3143906	1808528	4422915
N50 contig length	2530934	1450098	3516609
N60 contig length	2057381	1174715	2754309
N70 contig length	1568105	924223	2264840
N80 contig length	1042523	694320	1676991
N90 contig length	653348	450137	1102108
N99 contig length	210001	141418	348707
Unanchored contigs	Hd-rR	HNI	HSOK
Number of cointigs	896	1453	1166
Total Bases	55701728	71427118	64546884
* Gaps are excluded to compute the number of total bases.
