# Supplementary material for: Centromere evolution and CpG methylation during vertebrate speciation
Source: Nat Commun. 2017 Nov 28;8:1833. doi: 10.1038/s41467-017-01982-7 (PMC5705604; doi:10.1038/s41467-017-01982-7)
Supplement: Supplementary file 8 — Supplementary Data 5 [file 41467_2017_1982_MOESM8_ESM.xlsx]

## Sheet: Supplementary Table 5
Supplementary Table 5: Statistics of scaffold lengths of the assembled genomes for Hd-rR strain
Anchored scaffolds	Hd-rR
Number of scaffolds	247
Average length	2.96984e+06
Total Bases	733549372
Max length	21696724
Min length	16784
N10	12072186
N20	8791760
N30	7118546
N40	6387131
N50*	5396902
N60	4409288
N70	3537348
N80	2654721
N90	1486609
N99	378601
* Gaps are excluded to compute the scaffold lengths.
