# Supplementary material for: Centromere evolution and CpG methylation during vertebrate speciation
Source: Nat Commun. 2017 Nov 28;8:1833. doi: 10.1038/s41467-017-01982-7 (PMC5705604; doi:10.1038/s41467-017-01982-7)
Supplement: Supplementary file 9 — Supplementary Data 6 [file 41467_2017_1982_MOESM9_ESM.xlsx]

## Sheet: Supplementary Table 6
Supplementary Table 6: Alignments of the Tol2 sequence (gi|6070336|dbj|D84375.2|) to the Hd-rR/HNI/HSOK chromosomes
Hd-rR	Chromosome	Chr Start	Chr End	Tol2 Start	Tol2 End	Length of Alignment	Identity (%)	Mismatches	Gaps	Evalue	Bitscore
15 full matches
	1	7498021	7502708	1	4682	4688	99.87	0	1	0	8619
	1	29953385	29958071	1	4682	4687	99.89	0	1	0	8623
	1	30776934	30772247	1	4682	4688	99.87	0	1	0	8619
	5	14707138	14711813	1	4682	4682	99.85	1	1	0	8602
	7	18031704	18036390	1	4682	4687	99.89	0	2	0	8623
	8	21653114	21657801	1	4682	4688	99.87	0	1	0	8619
	10	1688604	1683936	2	4682	4687	99.4	4	3	0	8479
	10	1751688	1756370	1	4682	4687	99.74	3	3	0	8580
	10	19086079	19081393	1	4682	4687	99.89	0	1	0	8623
	13	20193109	20197795	1	4682	4687	99.87	1	1	0	8617
	14	18003119	17998434	1	4682	4686	99.91	0	1	0	8628
	20	23235288	23230601	1	4682	4688	99.87	0	1	0	8619
	22	14903387	14908072	1	4682	4686	99.91	0	1	0	8628
	23	7003444	6998758	1	4682	4687	99.87	1	1	0	8617
	unanchored	4707	20	1	4682	4688	99.85	1	2	0	8613
1 partial match with a 117bp deletion from 1793 to 1909 bp
	13	14657274	14659070	1	1792	1797	99.72	0	1	0	3286
	13	14659069	14661841	1910	4682	2773	100	0	0	0	5121
HNI	Chromosome	Chr Start	Chr End	Tol2 Start	Tol2 End	Length of Alignment	Identity (%)	Mismatches	Gaps	Evalue	Bitscore
5 full matches
	6	4295185	4290499	1	4682	4687	99.89	0	1	0	8623
	9	696284	691601	1	4682	4684	99.96	0	1	0	8637
	15	7542447	7547131	1	4682	4685	99.94	0	1	0	8632
	15	7640470	7645156	1	4682	4687	99.89	0	1	0	8623
	17	18355843	18351158	1	4682	4686	99.87	2	2	0	8617
8 partial match with a 117bp deletion from 1793 to 1909 bp
	3	27557412	27559208	1	1792	1797	99.72	0	1	0	3286
	3	27559207	27561979	1910	4682	2773	100	0	0	0	5121
	5	6307942	6306146	1	1792	1797	99.72	0	1	0	3286
	5	6306147	6303375	1910	4682	2773	100	0	0	0	5121
	8	7083376	7081582	1	1792	1795	99.83	0	1	0	3295
	8	7081583	7078811	1910	4682	2773	100	0	0	0	5121
	8	7157205	7158999	1	1792	1795	99.83	0	1	0	3295
	8	7158998	7161770	1910	4682	2773	100	0	0	0	5121
	9	28991437	28993233	1	1792	1797	99.72	0	1	0	3286
	9	28993232	28996004	1910	4682	2773	100	0	0	0	5121
	11	24091209	24093004	1	1792	1796	99.78	0	1	0	3291
	11	24093003	24095775	1910	4682	2773	100	0	0	0	5121
	20	13526497	13528292	1	1792	1796	99.78	0	1	0	3291
	20	13528291	13531063	1910	4682	2773	100	0	0	0	5121
	unanchored	3453	5249	1	1792	1797	99.72	0	1	0	3286
	unanchored	5248	8020	1910	4682	2773	100	0	0	0	5121
HSOK	Chromosome	Chr Start	Chr End	Tol2 Start	Tol2 End	Length of Alignment	Identity (%)	Mismatches	Gaps	Evalue	Bitscore
16 full matches
	1	15991401	15996081	1	4682	4682	99.96	1	1	0	8634
	1	27010505	27015186	1	4682	4682	100	0	0	0	8647
	3	12252145	12247466	1	4682	4682	99.96	0	1	0	8634
	7	7086015	7081336	1	4682	4682	99.96	0	1	0	8634
	10	21853447	21858127	1	4682	4682	99.98	0	1	0	8639
	11	3864406	3869086	1	4682	4682	99.98	0	1	0	8639
	11	6074185	6078864	1	4682	4682	99.94	1	1	0	8628
	14	10621907	10617227	1	4682	4682	99.98	0	1	0	8639
	14	14074707	14079386	1	4682	4682	99.96	0	1	0	8634
	14	15689578	15694258	1	4682	4682	99.98	0	1	0	8639
	15	10418562	10423242	1	4682	4682	99.98	0	1	0	8639
	16	21437422	21432739	1	4682	4685	99.91	0	2	0	8626
	17	4492316	4487635	1	4682	4682	100	0	0	0	8647
	17	16202091	16206773	1	4682	4683	99.98	0	1	0	8641
	24	20850724	20846045	1	4682	4682	99.96	0	1	0	8634
	24	23169645	23174325	1	4682	4682	99.98	0	1	0	8639
1 partial matches with a 68bp deletion from 1487 to 1554 bp
	unanchored	126993	125510	1	1486	1486	99.87	0	1	0	2732
	unanchored	125509	122381	1555	4682	3129	99.97	0	1	0	5771
