# Supplementary material for: Centromere evolution and CpG methylation during vertebrate speciation
Source: Nat Commun. 2017 Nov 28;8:1833. doi: 10.1038/s41467-017-01982-7 (PMC5705604; doi:10.1038/s41467-017-01982-7)
Supplement: Supplementary file 10 — Supplementary Data 7 [file 41467_2017_1982_MOESM10_ESM.xlsx]

## Sheet: Supplementary Table 7
Supplementary Table 7: Analysis of Y-specific regions in the assembled genomes for the three medaka inbred strains
Hd-rR	Chromosome	ContigID	Identity (%)	Length	mismatches	indels	DMY Start	DMY End	Contig Start	Contig End
	unanchored	000829F	96.8	125	4	0	1	125	22413	22537
	unanchored	000829F	95.67	277	12	0	124	400	31755	32031
	unanchored	000829F	93.96	182	11	0	396	577	32763	32944
	unanchored	000829F	96.91	162	3	2	574	734	33661	33821
	unanchored	000829F	97.48	159	4	0	733	891	38369	38527
	unanchored	000829F	96.07	433	13	3	892	1320	59166	59598
	9	000232F	93.23	133	9	0	124	256	1323139	1323271
	9	000232F	90.73	151	13	1	255	404	1323303	1323453
	9	000232F	93.79	161	10	0	396	556	1324402	1324562
	9	000232F	94.41	143	8	0	574	716	1326210	1326352
	9	000232F	98.74	159	2	0	733	891	1336587	1336745
	9	000232F	91.28	436	26	8	894	1320	1356069	1356501
HNI	Chromosome	ContigID	Identity (%)	Length	mismatches	indels	DMY Start	DMY End	Contig Start	Contig End
	unanchored	000602F	100	125	0	0	1	125	29653	29529
	unanchored	000602F	100	277	0	0	124	400	23021	22745
	unanchored	000602F	100	182	0	0	396	577	22036	21855
	unanchored	000602F	100	161	0	0	574	734	21144	20984
	unanchored	000602F	100	159	0	0	733	891	15102	14944
	unanchored	000202F	100	429	0	0	892	1320	5593	6021
	9	000572F	93.23	133	9	0	124	256	377968	378100
	9	000572F	90.73	151	13	1	255	404	378132	378282
	9	000572F	94.41	161	9	0	396	556	379249	379409
	9	000572F	95.1	143	7	0	574	716	381114	381256
	9	000572F	97.48	159	4	0	733	891	385617	385775
	9	000572F	91.51	436	26	7	894	1320	404537	404970
HSOK	Chromosome	ContigID	Identity (%)	Length	mismatches	indels	DMY Start	DMY End	Contig Start	Contig End
	1	000164F	96.8	125	4	0	1	125	13660	13784
	1	000164F	96.03	277	11	0	124	400	17979	18255
	1	000164F	94.51	182	10	0	396	577	18986	19167
	1	000164F	98.15	162	1	2	574	734	19880	20040
	1	000164F	96.23	159	5	1	733	891	24612	24769
	1	000164F	96.07	433	13	3	892	1320	37630	38062
	9	000288F	84.14	309	21	10	124	404	372438	372746
	9	000288F	95.65	161	7	0	396	556	373700	373860
	9	000288F	95.1	143	7	0	574	716	375563	375705
	9	000288F	98.74	159	2	0	733	891	380070	380228
	9	000288F	91.74	436	25	7	894	1320	397629	398062
Strain	ContigID	length	chromosome	Start	End
Hd-rR	000829F	101047	unanchored
	000232F	1528168	9	1008267	2536434
HNI	000602F	60258	unanchored
	000202F	32109	unanchored
	000572F	449778	9	703860	1153637
HSOK	000164F	1672300	1	17590626	19262925
	000288F	557905	9	905139	1463043
