# Supplementary material for: Centromere evolution and CpG methylation during vertebrate speciation
Source: Nat Commun. 2017 Nov 28;8:1833. doi: 10.1038/s41467-017-01982-7 (PMC5705604; doi:10.1038/s41467-017-01982-7)
Supplement: Supplementary file 11 — Supplementary Data 8 [file 41467_2017_1982_MOESM11_ESM.xlsx]

## Sheet: Supplementary Table 8
Supplementary Table 8: Statistics of SNP and indel rates among the assembled genomes for the three medaka inbred strains
	mismatches (%)			indels (%)
chromosome	Hd-rR vs HNI	Hd-rR vs HSOK	HNI vs HSOK	Hd-rR vs HNI	Hd-rR vs HSOK	HNI vs HSOK
1	2.462	2.57	2.62757	0.427	0.427	0.44058
2	2.431	2.589	2.70606	0.392	0.392	0.40109
3	2.434	2.487	2.50898	0.426	0.427	0.43603
4	2.481	2.548	2.59611	0.429	0.429	0.44071
5	2.519	2.594	2.58942	0.428	0.438	0.43552
6	2.435	2.479	2.53436	0.428	0.429	0.43652
7	2.41	2.504	2.50771	0.414	0.434	0.43548
8	2.376	2.525	2.53896	0.43	0.442	0.44118
9	2.405	2.479	2.4973	0.42	0.432	0.4429
10	2.441	2.531	2.53617	0.424	0.428	0.42909
11	2.631	2.732	2.6804	0.425	0.427	0.43532
12	2.496	2.622	2.64057	0.433	0.437	0.44912
13	2.483	2.581	2.59682	0.427	0.427	0.43769
14	2.456	2.59	2.5974	0.426	0.434	0.44406
15	2.476	2.529	2.53147	0.434	0.436	0.44287
16	2.375	2.487	2.5227	0.426	0.439	0.44353
17	2.438	2.571	2.58504	0.421	0.432	0.43661
18	2.385	2.602	2.66598	0.388	0.404	0.41155
19	2.447	2.558	2.60227	0.433	0.434	0.44218
20	2.462	2.557	2.57154	0.428	0.437	0.43992
21	2.466	2.544	2.57658	0.417	0.422	0.43231
22	2.473	2.538	2.54303	0.426	0.433	0.43724
23	2.567	2.665	2.70318	0.431	0.442	0.45308
24	2.464	2.58	2.6033	0.425	0.432	0.44531
average	2.455	2.551	2.57389	0.424	0.431	0.43795
