# Supplementary material for: Centromere evolution and CpG methylation during vertebrate speciation
Source: Nat Commun. 2017 Nov 28;8:1833. doi: 10.1038/s41467-017-01982-7 (PMC5705604; doi:10.1038/s41467-017-01982-7)
Supplement: Supplementary file 12 — Supplementary Data 9 [file 41467_2017_1982_MOESM12_ESM.xlsx]

## Sheet: Supplementary Table 9
Supplementary Table 9: Statistics of RNA-seq data collected from 57 tissue types
Tissue type	Number of RNA-Seq reads	Number of assembled RNA-Seq contigs	Average RNA-Seq contig length (bp)
st-3G	60459072	41157	1297.08
st-3H	63607842	18540	1237.67
st-3I	72063032	44342	1309.16
st-5-G	80650898	58669	1206.37
st-5-H	67424488	72528	1111.13
st-5E	67499164	46260	1338.48
st-5F	62516838	45097	1320.61
st-7-J	63414300	46432	1356.1
st-7D	61478520	46521	1350.48
st-7E	66132200	46857	1364.71
st-14-H	68811586	132543	932.59
st-14G	67331404	109392	1006.9
st-15-F	69619370	122520	949.73
st-15AB	71748184	133067	967.76
st-15CD	68853476	115960	988.55
st-16-G	56081884	111089	994.91
st-16-H	55536094	108062	987.63
st-16-J	55055018	111988	986.74
st-17-ABJ	63263908	122304	972.78
st-17B	64486834	123135	1003.91
st-17C	73935936	127456	1004.59
st-17GH	66663418	123309	982.56
st-18-ClFr	61573064	127273	978.3
st-18-CrE	63350862	122963	981.63
st-18-DFl	56019588	119140	965.59
st-21-CD	69530610	131218	976.01
st-21-GH	71983868	135548	981.34
st-21E	67093860	120526	1016.47
st-23-5-Cl	53567410	105800	991.71
st-23-5-Cr	59811990	130304	996.93
st-23-5Dl	66702694	134549	1010.56
st-28-E	71823494	145127	1050.59
st-28-F	65588264	141309	1011.7
st-28F-2	58436840	127193	1055.34
st-32-AB	62480206	156236	1032.39
st-32-E	65031822	152976	1069.24
st-32J	69462702	159431	1120.25
st-34-G	60436076	164208	1074.59
st-34F	81011604	184813	1086.5
st-34H	71920926	180614	1088.89
st-34J	72457944	175436	1077.14
st-36-F	52960176	153661	1074.69
st-36-I	57945950	168427	1067.94
st-36B	69772518	175083	1123.46
st-38-F	72505012	176042	1069.59
st-38A	76516144	180563	1137.12
st-38B	72855210	176365	1121.97
st-38E	76898548	184292	1134.91
st-40-D	55428692	125684	1033.56
st-40-GH	65527382	166151	1138.98
st-40-IJ	68627626	162071	1109.26
adult-F1	81786152	131655	1046.5
adult-F2	69965780	121895	1024.2
adult-F3	66395888	121897	1029.38
adult-M1	67188800	163642	1049.18
adult-M2	81091742	183767	1057.95
adult-M3	73170514	177598	1051.98
