# Supplementary material for: Centromere evolution and CpG methylation during vertebrate speciation
Source: Nat Commun. 2017 Nov 28;8:1833. doi: 10.1038/s41467-017-01982-7 (PMC5705604; doi:10.1038/s41467-017-01982-7)
Supplement: Supplementary file 13 — Supplementary Data 10 [file 41467_2017_1982_MOESM13_ESM.xlsx]

## Sheet: Supplementary Table 10
Supplementary Table 10: Statistics of genes predicted from RNA-seq data
	Number	Average length (bp)	Average length of protein (aa)	Average length of coding region (bp)	Average length of 5'UTR (bp)	Average length of 3'UTR (bp)
predicted genes	93925	1049.2	273.8	824.2	57	168
with both UTRs	12469	2318.1	431.1	1296.4	275.2	746.5
with only 5'UTRs	7751	1218.4	323.1	970.9	247.5	0
with only 3'UTRs	9047	1889.7	390.4	1174.1	0	715.6
without UTRs	64658	666.6	221.3	666.6	0	0
