# Supplementary material for: Centromere evolution and CpG methylation during vertebrate speciation
Source: Nat Commun. 2017 Nov 28;8:1833. doi: 10.1038/s41467-017-01982-7 (PMC5705604; doi:10.1038/s41467-017-01982-7)
Supplement: Supplementary file 14 — Supplementary Data 11 [file 41467_2017_1982_MOESM14_ESM.xlsx]

## Sheet: Supplementary Table 11
Supplementary Table 11: Estimated genomic abundance of centromeric repeats in SMRT subreads
strain	# of total subreads	# of passed subreads	% passed subreads	total length of passed subreads (bp)	total amount of centromeric repeats in passed reads (bp)	fraction of centromeric repeat (%)	estimated genomic abundance of centromeric repeat (Mb)
Hd-rR	13359879	4586550	34.33	34933754979	354930731	1.01601	8.12809
HNI	14777797	7265969	49.17	28478925597	338807989	1.18968	9.51744
HSOK	5527528	1955979	35.39	23106352588	460716149	1.99389	15.9512
