# Supplementary material for: Centromere evolution and CpG methylation during vertebrate speciation
Source: Nat Commun. 2017 Nov 28;8:1833. doi: 10.1038/s41467-017-01982-7 (PMC5705604; doi:10.1038/s41467-017-01982-7)
Supplement: Supplementary file 15 — Supplementary Data 12 [file 41467_2017_1982_MOESM15_ESM.xlsx]

## Sheet: Supplementary Table 12
Supplementary Table 12: Statistics of centromeric regions identified in the chromosomes of the assembled genomes for the three medaka inbred strains
	Hd-rR		HNI		HSOK
chromosome	centromeric repeat (bp)	centromeric position	centromeric repeat (bp)	centromeric position	centromeric repeat (bp)	centromeric position	identical genetic loci
1	48805	submeta	0	-	0	-
2	54844	meta	3831	meta	64213	meta	Y
3	52681	subtelo	0	-	0	-
4	10513	acro	0	-	305521	meta	N
5	0	-	10605	acro	0	-
6	8226	acro	1635	acro	7020	acro	Y
7	0	-	12911	acro	25917	acro	N
8	59863	submeta	0	-	324346	submeta	Y
9	40159	submeta	0	-	0	-
10	0	-	14685	subtelo	0	-
11	4755	acro	4513	acro	66412	acro	Y
12	232280	submeta	25683	submeta	40516	submeta	Y
13	35778	acro	0	-	0	-
14	33284	acro	0	-	0	-
15	0	-	0	-	63112	acro
16	12804	acro	0	-	0	-
17	1588	acro	0	-	0	-
18	23853	submeta	0	-	9236	submeta	Y
19	131040	submeta	4830	submeta	4757	submeta	Y
20	96309	subtelo	0	-	17574	subtelo	Y
21	87124	dicentric	2131	acro	0	-
22	61066	acro	0	-	4942	acro	Y
23	6580	meta	0	-	25847	submeta	Y
24	0	-	0	-	0	-
Total length of anchored centromeric repeats (bp)	1001552		80824		959413
Total length of unanchored centromeric repeats (bp)	3279256		2254882		11273168
Total length of centromeric repeats (bp)	4280808		2335706		12232581
We classified positions of the centromere into four categories: metacentric, submetacentric, subtelocentric and acrocentric according to the nomenclature by Levan et al. (1964). Hd-rR chromosome 21 possessed two truncated arrays of nearly the same size (45.5 kb and 41.6 kb) at positions of acro and meta, suggesting it may be a dicentric chromosome where one of the array is active and the other is…
