# Supplementary material for: Centromere evolution and CpG methylation during vertebrate speciation
Source: Nat Commun. 2017 Nov 28;8:1833. doi: 10.1038/s41467-017-01982-7 (PMC5705604; doi:10.1038/s41467-017-01982-7)
Supplement: Supplementary file 16 — Supplementary Data 13 [file 41467_2017_1982_MOESM16_ESM.xlsx]

## Sheet: Supplementary Table 13
Supplementary Table 13: Positions and lengths of centromeric regions identified in the chromosomes of the assembled genomes for the three medaka inbred strains
Strain (Hd-rR, HNI, HSOK))	Chromosome (Un: undetermined)	contig ID	Length of contig	Length of centromeric repeats
Hd-rR	1	000479F	484178	34488
Hd-rR	1	000484F	499677	14317
Hd-rR	2	000109F	2783228	37733
Hd-rR	2	000172F	2021015	17111
Hd-rR	3	000718F	176573	52681
Hd-rR	4	000775F	135369	10513
Hd-rR	6	000267F	1203850	7817
Hd-rR	8	000513F	443725	20324
Hd-rR	8	000784F	120748	39403
Hd-rR	9	000063F	3577570	22639
Hd-rR	9	000849F	92124	17474
Hd-rR	11	000235F	1498210	4755
Hd-rR	12	000596F	322723	143980
Hd-rR	12	000729F	170975	87930
Hd-rR	13	000715F	185911	35072
Hd-rR	14	000329F	917326	33284
Hd-rR	16	000384F	714034	11747
Hd-rR	17	000390F	694147	923
Hd-rR	18	000546F	384372	7104
Hd-rR	18	001160F	16784	16749
Hd-rR	19	000251F	302731	130622
Hd-rR	20	000185F	1863056	95980
Hd-rR	21	000134F	2489165	5244
Hd-rR	21	000279F	1152032	45505
Hd-rR	21	000441F	549239	14298
Hd-rR	21	001014F	39603	22077
Hd-rR	22	000247F	1374295	61066
Hd-rR	23	000911F	65081	1783
Hd-rR	23	000953F	53804	4797
Hd-rR	Un	000186F	14579	14477
Hd-rR	Un	000187F	14414	14256
Hd-rR	Un	000252F	7944	7853
Hd-rR	Un	000450F	532116	1554
Hd-rR	Un	000694F	197552	87634
Hd-rR	Un	000736F	161336	148016
Hd-rR	Un	000753F	149685	132555
Hd-rR	Un	000780F	133691	120917
Hd-rR	Un	000781F	20002	19864
Hd-rR	Un	000790F	118992	42519
Hd-rR	Un	000792F	112897	104564
Hd-rR	Un	000793F	48435	24424
Hd-rR	Un	000799F	114468	113375
Hd-rR	Un	000820F	59176	53721
Hd-rR	Un	000823F	102891	20542
Hd-rR	Un	000853F	76747	67826
Hd-rR	Un	000872F	76761	60978
Hd-rR	Un	000881F	74578	67115
Hd-rR	Un	000884F	52910	46533
Hd-rR	Un	000885F	76355	73351
Hd-rR	Un	000888F	73904	70543
Hd-rR	Un	000892F	72904	71656
Hd-rR	Un	000895F	68864	67873
Hd-rR	Un	000916F	25691	23745
Hd-rR	Un	000942F	57199	56812
Hd-rR	Un	000944F	56492	45743
Hd-rR	Un	000964F	50279	50234
Hd-rR	Un	000969F	48311	41738
Hd-rR	Un	000971F	8689	8648
Hd-rR	Un	000979F	46963	10499
Hd-rR	Un	000993F	19171	17121
Hd-rR	Un	001001F	42017	36201
Hd-rR	Un	001005F	14137	14119
Hd-rR	Un	001007F	40091	11019
Hd-rR	Un	001016F	16452	14836
Hd-rR	Un	001018F	38221	38129
Hd-rR	Un	001020F	46584	34735
Hd-rR	Un	001021F	37511	36052
Hd-rR	Un	001025F	36611	18910
Hd-rR	Un	001026F	8410	8298
Hd-rR	Un	001028F	36025	25689
Hd-rR	Un	001035F	23230	22933
Hd-rR	Un	001038F	34383	34325
Hd-rR	Un	001042F	33350	29672
Hd-rR	Un	001043F	33351	31320
Hd-rR	Un	001044F	33576	22630
Hd-rR	Un	001054F	31258	30859
Hd-rR	Un	001059F	30643	27505
Hd-rR	Un	001063F	30021	20335
Hd-rR	Un	001073F	12031	10766
Hd-rR	Un	001075F	28146	19354
Hd-rR	Un	001076F	26626	23958
Hd-rR	Un	001082F	27261	27145
Hd-rR	Un	001083F	27151	26788
Hd-rR	Un	001084F	13818	12023
Hd-rR	Un	001088F	24074	8426
Hd-rR	Un	001092F	24263	24113
Hd-rR	Un	001095F	24734	4766
Hd-rR	Un	001096F	24851	23993
Hd-rR	Un	001097F	24311	22921
Hd-rR	Un	001100F	23970	23969
Hd-rR	Un	001110F	23199	21836
Hd-rR	Un	001111F	20740	20723
Hd-rR	Un	001115F	21121	20651
Hd-rR	Un	001120F	20507	20457
Hd-rR	Un	001121F	20263	20038
Hd-rR	Un	001122F	20343	20242
Hd-rR	Un	001128F	19803	19574
Hd-rR	Un	001130F	19734	14758
Hd-rR	Un	001131F	19637	19606
Hd-rR	Un	001132F	18428	10740
Hd-rR	Un	001133F	19451	19020
Hd-rR	Un	001134F	19178	18690
Hd-rR	Un	001139F	18841	17527
Hd-rR	Un	001140F	18952	18942
Hd-rR	Un	001152F	17342	17334
Hd-rR	Un	001162F	17004	16985
Hd-rR	Un	001163F	16645	16208
Hd-rR	Un	001166F	16294	16290
Hd-rR	Un	001167F	16007	14709
Hd-rR	Un	001169F	16071	9551
Hd-rR	Un	001173F	15777	15635
Hd-rR	Un	001175F	15579	15485
Hd-rR	Un	001176F	15308	15294
Hd-rR	Un	001179F	14919	14823
Hd-rR	Un	001185F	14810	14793
Hd-rR	Un	001187F	14540	14340
Hd-rR	Un	001194F	14292	14249
Hd-rR	Un	001197F	13631	13581
Hd-rR	Un	001204F	12420	6486
Hd-rR	Un	001210F	12155	12050
Hd-rR	Un	001213F	11960	11960
Hd-rR	Un	001215F	11677	11601
Hd-rR	Un	001216F	11792	11731
Hd-rR	Un	001218F	11722	11670
Hd-rR	Un	001220F	11443	11347
Hd-rR	Un	001223F	11312	11264
Hd-rR	Un	001227F	10916	10771
Hd-rR	Un	001230F	10831	10831
Hd-rR	Un	001231F	10660	10146
Hd-rR	Un	001233F	10474	10334
Hd-rR	Un	001239F	10501	9674
Hd-rR	Un	001240F	10218	10100
Hd-rR	Un	001242F	9978	9948
Hd-rR	Un	001244F	10042	10028
Hd-rR	Un	001245F	9817	9546
Hd-rR	Un	001247F	9874	9840
Hd-rR	Un	001250F	9557	9557
Hd-rR	Un	001251F	9656	9656
Hd-rR	Un	001253F	9437	9437
Hd-rR	Un	001255F	9309	9293
Hd-rR	Un	001257F	9063	8664
Hd-rR	Un	001259F	9004	8860
Hd-rR	Un	001265F	8249	8248
Hd-rR	Un	001267F	7953	7899
Hd-rR	Un	001268F	7966	3918
Hd-rR	Un	001269F	8214	8198
Hd-rR	Un	001272F	7795	7783
Hd-rR	Un	001273F	7955	7934
Hd-rR	Un	001275F	7685	7413
Hd-rR	Un	001282F	7498	4622
Hd-rR	Un	001285F	7403	7287
Hd-rR	Un	001286F	7468	7434
Hd-rR	Un	001288F	7319	7288
Hd-rR	Un	001294F	7113	7111
Hd-rR	Un	001296F	6874	6807
Hd-rR	Un	001299F	6889	6889
Hd-rR	Un	001301F	6557	6318
Hd-rR	Un	001302F	6521	6482
Hd-rR	Un	001305F	6450	6393
Hd-rR	Un	001310F	6023	6023
Hd-rR	Un	001315F	5569	5549
Hd-rR	Un	001321F	5216	5150
Hd-rR	Un	001322F	5142	5005
Hd-rR	Un	001326F	4866	4866
Hd-rR	Un	001332F	4485	4485
Hd-rR	Un	001335F	4187	4153
Hd-rR	Un	001336F	4187	3606
Hd-rR	Un	001338F	4094	4071
Hd-rR	Un	001346F	3484	3459
Hd-rR	Un	001348F	3297	3280
Hd-rR	Un	001356F	2858	2858
Hd-rR	Un	001358F	2712	2672
Hd-rR	Un	001360F	2542	2542
Hd-rR	Un	001365F	2388	2388
Hd-rR	Un	001369F	2301	2255
Hd-rR	Un	001371F	2253	2114
Hd-rR	Un	001375F	2013	1991
Hd-rR	Un	001378F	1652	1612
Hd-rR	Un	001384F	1173	1173
Hd-rR	Un	001386F	1117	1117
HNI	2	000069F	2408855	3831
HNI	5	000158F	1588355	10605
HNI	6	000004F	5833854	1635
HNI	7	000704F	309732	12911
HNI	10	000075F	2299218	14685
HNI	11	000485F	606149	4513
HNI	12	000681F	330432	25326
HNI	19	000055F	2678847	4646
HNI	21	000456F	663951	2131
HNI	Un	2179	7310	7196
HNI	Un	2187	3831	3804
HNI	Un	2190	9256	9088
HNI	Un	000392F	216447	9221
HNI	Un	000564F	476261	4410
HNI	Un	000656F	354280	4302
HNI	Un	000788F	236533	5520
HNI	Un	000825F	213104	18288
HNI	Un	000844F	197067	5605
HNI	Un	000855F	201913	2986
HNI	Un	000921F	164210	2365
HNI	Un	001011F	111601	5811
HNI	Un	001028F	115847	6954
HNI	Un	001047F	119165	1968
HNI	Un	001196F	75160	4089
HNI	Un	001201F	75109	18987
HNI	Un	001224F	70315	27987
HNI	Un	001238F	67974	1683
HNI	Un	001270F	54882	10701
HNI	Un	001288F	54732	10561
HNI	Un	001301F	52129	18323
HNI	Un	001328F	41468	21918
HNI	Un	001373F	44321	44131
HNI	Un	001379F	39013	32462
HNI	Un	001380F	39027	1118
HNI	Un	001381F	39096	38133
HNI	Un	001403F	34911	32766
HNI	Un	001406F	16317	1302
HNI	Un	001432F	26315	26232
HNI	Un	001449F	29353	27780
HNI	Un	001453F	28686	14707
HNI	Un	001455F	29836	28354
HNI	Un	001459F	28337	24417
HNI	Un	001460F	28047	24470
HNI	Un	001476F	26514	21854
HNI	Un	001485F	26045	25939
HNI	Un	001503F	24206	15023
HNI	Un	001506F	20696	10899
HNI	Un	001509F	23747	20487
HNI	Un	001510F	23522	6523
HNI	Un	001519F	22943	20860
HNI	Un	001525F	22414	18076
HNI	Un	001529F	22105	22057
HNI	Un	001530F	19145	18855
HNI	Un	001544F	21447	21288
HNI	Un	001545F	20113	17714
HNI	Un	001546F	20437	3426
HNI	Un	001551F	17792	17314
HNI	Un	001555F	19644	14804
HNI	Un	001561F	18429	18379
HNI	Un	001564F	19121	19088
HNI	Un	001570F	4856	4852
HNI	Un	001571F	15065	14215
HNI	Un	001573F	18605	2265
HNI	Un	001574F	18666	18620
HNI	Un	001575F	18662	18478
HNI	Un	001579F	18166	7239
HNI	Un	001583F	18168	13150
HNI	Un	001601F	16287	16260
HNI	Un	001606F	16054	15925
HNI	Un	001607F	16058	15262
HNI	Un	001608F	16266	15425
HNI	Un	001614F	15600	13131
HNI	Un	001616F	15651	15554
HNI	Un	001617F	15496	14634
HNI	Un	001618F	15601	13949
HNI	Un	001619F	15443	12189
HNI	Un	001620F	15282	15278
HNI	Un	001630F	14192	14037
HNI	Un	001635F	13878	12828
HNI	Un	001638F	13770	13417
HNI	Un	001639F	14216	14040
HNI	Un	001642F	13683	9050
HNI	Un	001643F	13755	13753
HNI	Un	001644F	13386	13299
HNI	Un	001645F	13297	11678
HNI	Un	001646F	13258	12574
HNI	Un	001650F	13185	13003
HNI	Un	001651F	12952	12867
HNI	Un	001652F	3898	3631
HNI	Un	001658F	12733	3893
HNI	Un	001660F	11387	11338
HNI	Un	001666F	12316	5617
HNI	Un	001668F	12225	12150
HNI	Un	001674F	12000	11923
HNI	Un	001677F	9824	9257
HNI	Un	001678F	12034	10570
HNI	Un	001683F	11637	11038
HNI	Un	001685F	11484	10985
HNI	Un	001686F	11366	7594
HNI	Un	001689F	11068	6094
HNI	Un	001690F	11208	11184
HNI	Un	001697F	10660	9530
HNI	Un	001699F	10561	10305
HNI	Un	001704F	10430	7070
HNI	Un	001705F	10386	9769
HNI	Un	001711F	10265	10238
HNI	Un	001713F	10010	4732
HNI	Un	001717F	9915	9062
HNI	Un	001721F	10071	10059
HNI	Un	001723F	9951	9802
HNI	Un	001725F	9826	9821
HNI	Un	001726F	9971	9684
HNI	Un	001731F	8984	8951
HNI	Un	001732F	9426	4802
HNI	Un	001733F	9913	9809
HNI	Un	001734F	9590	9511
HNI	Un	001735F	9652	9638
HNI	Un	001737F	9480	8347
HNI	Un	001739F	9222	9084
HNI	Un	001740F	9161	9038
HNI	Un	001741F	9246	9182
HNI	Un	001742F	9093	8990
HNI	Un	001744F	9087	9038
HNI	Un	001748F	8865	4900
HNI	Un	001752F	9081	9005
HNI	Un	001754F	8618	8180
HNI	Un	001756F	8678	8641
HNI	Un	001757F	8555	8502
HNI	Un	001758F	8603	8561
HNI	Un	001759F	8595	8055
HNI	Un	001763F	8296	7878
HNI	Un	001764F	8535	8523
HNI	Un	001771F	8297	8077
HNI	Un	001776F	8001	7938
HNI	Un	001777F	7926	7884
HNI	Un	001778F	7979	7516
HNI	Un	001779F	7937	7877
HNI	Un	001781F	7831	7828
HNI	Un	001784F	7864	7700
HNI	Un	001785F	7228	6732
HNI	Un	001786F	7793	7755
HNI	Un	001795F	7492	7482
HNI	Un	001797F	7522	7522
HNI	Un	001798F	7328	7328
HNI	Un	001799F	7362	7194
HNI	Un	001802F	7257	7193
HNI	Un	001805F	7246	6645
HNI	Un	001806F	7389	7187
HNI	Un	001807F	7253	7223
HNI	Un	001808F	7235	7156
HNI	Un	001811F	7213	7127
HNI	Un	001812F	7094	7077
HNI	Un	001813F	7095	6919
HNI	Un	001818F	6887	6523
HNI	Un	001820F	6894	6763
HNI	Un	001826F	6708	6708
HNI	Un	001828F	6587	6277
HNI	Un	001829F	6530	6454
HNI	Un	001830F	6493	6493
HNI	Un	001831F	6470	6424
HNI	Un	001833F	6472	6429
HNI	Un	001836F	6430	4330
HNI	Un	001837F	6368	6286
HNI	Un	001838F	6312	5927
HNI	Un	001842F	6169	5765
HNI	Un	001847F	6163	6130
HNI	Un	001850F	6093	6039
HNI	Un	001851F	5968	5935
HNI	Un	001854F	6113	5751
HNI	Un	001855F	6144	5304
HNI	Un	001856F	5987	5903
HNI	Un	001857F	5964	5936
HNI	Un	001859F	6075	6059
HNI	Un	001860F	5901	5879
HNI	Un	001864F	5910	5730
HNI	Un	001866F	5868	5737
HNI	Un	001872F	5701	5698
HNI	Un	001875F	5681	5515
HNI	Un	001876F	5745	5690
HNI	Un	001880F	5591	5581
HNI	Un	001881F	5638	5578
HNI	Un	001882F	5511	5511
HNI	Un	001887F	5493	5472
HNI	Un	001888F	5510	5498
HNI	Un	001890F	5490	5191
HNI	Un	001892F	5373	5367
HNI	Un	001895F	5324	5267
HNI	Un	001897F	5353	5321
HNI	Un	001904F	5203	5189
HNI	Un	001906F	5650	5101
HNI	Un	001907F	5122	5068
HNI	Un	001910F	5057	5055
HNI	Un	001913F	4942	4593
HNI	Un	001914F	5051	5020
HNI	Un	001915F	5047	5037
HNI	Un	001918F	4948	4872
HNI	Un	001920F	5057	5008
HNI	Un	001923F	4900	4719
HNI	Un	001924F	4903	4900
HNI	Un	001925F	4924	3385
HNI	Un	001931F	4689	4604
HNI	Un	001932F	4659	4574
HNI	Un	001933F	4703	4651
HNI	Un	001934F	4672	4661
HNI	Un	001935F	4687	4629
HNI	Un	001937F	4597	4424
HNI	Un	001940F	4590	4511
HNI	Un	001942F	2585	2558
HNI	Un	001943F	4519	4453
HNI	Un	001947F	4429	3934
HNI	Un	001948F	4420	2609
HNI	Un	001952F	4413	4386
HNI	Un	001954F	4454	4397
HNI	Un	001955F	4371	4323
HNI	Un	001956F	4400	4399
HNI	Un	001957F	4331	4330
HNI	Un	001960F	4248	4123
HNI	Un	001963F	4225	4194
HNI	Un	001964F	4137	4136
HNI	Un	001966F	4117	4108
HNI	Un	001967F	4108	3908
HNI	Un	001971F	4024	3663
HNI	Un	001973F	4014	4012
HNI	Un	001974F	4016	3993
HNI	Un	001978F	3879	3477
HNI	Un	001981F	3862	3862
HNI	Un	001982F	3913	3912
HNI	Un	001987F	3792	3634
HNI	Un	001991F	3804	3744
HNI	Un	001992F	3815	3795
HNI	Un	001993F	3774	3769
HNI	Un	001997F	3720	3707
HNI	Un	001998F	3714	3668
HNI	Un	001999F	3686	3686
HNI	Un	002002F	3682	3655
HNI	Un	002003F	3639	3413
HNI	Un	002004F	3626	3622
HNI	Un	002006F	3623	3623
HNI	Un	002012F	3522	3522
HNI	Un	002013F	3495	3473
HNI	Un	002014F	3533	3484
HNI	Un	002020F	3449	3389
HNI	Un	002021F	3302	3105
HNI	Un	002022F	3320	3009
HNI	Un	002023F	3325	3297
HNI	Un	002025F	3265	3021
HNI	Un	002027F	3247	3191
HNI	Un	002028F	3191	3152
HNI	Un	002036F	2996	2995
HNI	Un	002038F	2978	2976
HNI	Un	002039F	2912	2874
HNI	Un	002041F	2914	2914
HNI	Un	002042F	2908	2908
HNI	Un	002044F	2904	2865
HNI	Un	002047F	2922	2897
HNI	Un	002049F	2872	2823
HNI	Un	002050F	2830	2830
HNI	Un	002052F	2797	2768
HNI	Un	002055F	2763	2763
HNI	Un	002056F	2741	2741
HNI	Un	002057F	2758	2735
HNI	Un	002058F	2650	2622
HNI	Un	002059F	2631	2610
HNI	Un	002061F	2506	2504
HNI	Un	002066F	2422	2295
HNI	Un	002068F	2411	2158
HNI	Un	002069F	2385	2376
HNI	Un	002070F	2320	2292
HNI	Un	002072F	2352	2328
HNI	Un	002075F	2247	2226
HNI	Un	002078F	2140	2140
HNI	Un	002079F	2130	2127
HNI	Un	002080F	2046	2015
HNI	Un	002081F	2078	2075
HNI	Un	002082F	2010	1976
HNI	Un	002084F	1990	1928
HNI	Un	002085F	1928	1928
HNI	Un	002087F	1890	1847
HNI	Un	002092F	1828	1828
HNI	Un	002094F	1777	1743
HNI	Un	002097F	1662	1264
HNI	Un	002098F	1676	1666
HNI	Un	002099F	1668	1666
HNI	Un	002103F	1621	1621
HNI	Un	002105F	1565	1557
HNI	Un	002106F	1526	1468
HNI	Un	002109F	1473	1473
HNI	Un	002111F	1424	1000
HNI	Un	002114F	1381	1381
HNI	Un	002115F	1376	1376
HNI	Un	002117F	1355	1244
HNI	Un	002121F	1286	1282
HNI	Un	002122F	1266	1237
HNI	Un	002124F	1248	1242
HNI	Un	002127F	1192	1093
HNI	Un	002131F	1142	1142
HNI	Un	002132F	1130	1130
HNI	Un	002135F	1056	1020
HSOK	2	000064F	3600432	14773
HSOK	2	000136F	2017433	49440
HSOK	4	000003F	8840985	293719
HSOK	4	000191F	1299953	11802
HSOK	6	000184F	1371057	7020
HSOK	7	000222F	1014030	25917
HSOK	8	000250F	789019	238824
HSOK	8	000309F	474395	85386
HSOK	11	000151F	1797109	66412
HSOK	12	000079F	3156863	40288
HSOK	15	000210F	1103547	63112
HSOK	18	000053F	4106947	9236
HSOK	19	000144F	1925908	4344
HSOK	20	000169F	1578028	17256
HSOK	22	000116F	2296671	4942
HSOK	23	000181F	1467787	11205
HSOK	23	000445F	161798	14642
HSOK	Un	1567	18578	18556
HSOK	Un	1572	15315	15301
HSOK	Un	1575	8104	8102
HSOK	Un	1582	11603	11569
HSOK	Un	1583	21499	21495
HSOK	Un	000258F	689628	444218
HSOK	Un	000267F	661044	12960
HSOK	Un	000268F	657583	84422
HSOK	Un	000278F	598221	44292
HSOK	Un	000287F	582179	188953
HSOK	Un	000315F	468099	24354
HSOK	Un	000335F	406851	11899
HSOK	Un	000338F	368422	333825
HSOK	Un	000354F	321766	285545
HSOK	Un	000355F	346412	334596
HSOK	Un	000376F	272873	259884
HSOK	Un	000378F	258021	23509
HSOK	Un	000385F	244238	238062
HSOK	Un	000386F	243497	1113
HSOK	Un	000391F	261120	252187
HSOK	Un	000392F	245010	142017
HSOK	Un	000394F	236476	8151
HSOK	Un	000397F	235665	39069
HSOK	Un	000413F	224311	220533
HSOK	Un	000420F	201483	200291
HSOK	Un	000422F	201340	3366
HSOK	Un	000431F	185445	182531
HSOK	Un	000433F	181820	173610
HSOK	Un	000437F	172147	164918
HSOK	Un	000439F	166933	16445
HSOK	Un	000442F	165539	78155
HSOK	Un	000444F	162262	17276
HSOK	Un	000448F	154372	152907
HSOK	Un	000451F	143719	45717
HSOK	Un	000462F	121508	101970
HSOK	Un	000463F	129514	128260
HSOK	Un	000470F	123313	112131
HSOK	Un	000473F	124531	115927
HSOK	Un	000475F	111241	17815
HSOK	Un	000478F	113974	113970
HSOK	Un	000479F	118418	84864
HSOK	Un	000481F	106616	44357
HSOK	Un	000487F	103146	101096
HSOK	Un	000489F	101727	101322
HSOK	Un	000490F	122796	116518
HSOK	Un	000492F	92611	91196
HSOK	Un	000495F	84960	84012
HSOK	Un	000496F	95844	90481
HSOK	Un	000498F	92701	91775
HSOK	Un	000499F	88974	85098
HSOK	Un	000501F	88243	88126
HSOK	Un	000503F	88022	61405
HSOK	Un	000505F	81822	18604
HSOK	Un	000506F	81601	21201
HSOK	Un	000507F	67556	66440
HSOK	Un	000508F	78311	78253
HSOK	Un	000514F	73902	73852
HSOK	Un	000522F	69176	19556
HSOK	Un	000523F	60623	60220
HSOK	Un	000529F	62937	62198
HSOK	Un	000530F	65720	23334
HSOK	Un	000531F	68223	67340
HSOK	Un	000535F	55559	55542
HSOK	Un	000536F	62078	53610
HSOK	Un	000540F	59552	59410
HSOK	Un	000542F	58308	14430
HSOK	Un	000543F	57565	18160
HSOK	Un	000545F	55459	55448
HSOK	Un	000550F	52922	52102
HSOK	Un	000552F	53792	45828
HSOK	Un	000553F	51445	33761
HSOK	Un	000560F	45245	44882
HSOK	Un	000562F	47529	47429
HSOK	Un	000566F	41094	14079
HSOK	Un	000568F	45346	45336
HSOK	Un	000570F	35094	35018
HSOK	Un	000575F	36899	36242
HSOK	Un	000578F	42217	41747
HSOK	Un	000579F	41724	40920
HSOK	Un	000580F	41215	40572
HSOK	Un	000584F	41027	40964
HSOK	Un	000585F	36870	20103
HSOK	Un	000587F	39949	39871
HSOK	Un	000593F	16190	15771
HSOK	Un	000597F	37269	37250
HSOK	Un	000598F	36907	16342
HSOK	Un	000599F	35630	34603
HSOK	Un	000605F	34952	34934
HSOK	Un	000607F	34768	34768
HSOK	Un	000615F	34097	34056
HSOK	Un	000619F	33488	33172
HSOK	Un	000623F	33183	33175
HSOK	Un	000627F	33013	9893
HSOK	Un	000628F	32938	17347
HSOK	Un	000631F	32365	32351
HSOK	Un	000633F	32097	31935
HSOK	Un	000639F	31354	27041
HSOK	Un	000645F	31400	31392
HSOK	Un	000646F	31018	7832
HSOK	Un	000648F	30670	26808
HSOK	Un	000653F	30436	30407
HSOK	Un	000657F	30537	30530
HSOK	Un	000658F	29951	26395
HSOK	Un	000667F	26065	26029
HSOK	Un	000670F	28302	14678
HSOK	Un	000682F	27675	27648
HSOK	Un	000687F	27399	7334
HSOK	Un	000688F	27069	21214
HSOK	Un	000695F	27298	20349
HSOK	Un	000697F	23987	23987
HSOK	Un	000700F	26822	26602
HSOK	Un	000701F	26503	26394
HSOK	Un	000702F	26535	26520
HSOK	Un	000705F	26513	26490
HSOK	Un	000707F	25851	25600
HSOK	Un	000708F	25842	25818
HSOK	Un	000709F	25015	25012
HSOK	Un	000710F	23799	23763
HSOK	Un	000718F	25092	18893
HSOK	Un	000720F	21058	20968
HSOK	Un	000721F	24900	24886
HSOK	Un	000723F	24679	24663
HSOK	Un	000725F	24675	12690
HSOK	Un	000735F	24189	23686
HSOK	Un	000736F	24163	24163
HSOK	Un	000738F	24052	24010
HSOK	Un	000739F	24020	16913
HSOK	Un	000741F	23863	13242
HSOK	Un	000745F	20289	20269
HSOK	Un	000747F	23171	23169
HSOK	Un	000749F	35157	19458
HSOK	Un	000751F	23215	12928
HSOK	Un	000755F	22636	22551
HSOK	Un	000756F	22905	22449
HSOK	Un	000757F	22525	22258
HSOK	Un	000758F	19942	17599
HSOK	Un	000764F	22348	1071
HSOK	Un	000766F	22022	21455
HSOK	Un	000767F	22103	22103
HSOK	Un	000770F	21876	21876
HSOK	Un	000775F	21579	18112
HSOK	Un	000778F	21547	21522
HSOK	Un	000784F	21112	21099
HSOK	Un	000786F	21007	21005
HSOK	Un	000787F	20885	15003
HSOK	Un	000792F	20221	20219
HSOK	Un	000793F	20481	16037
HSOK	Un	000798F	20201	19943
HSOK	Un	000799F	20327	11528
HSOK	Un	000802F	20344	12205
HSOK	Un	000806F	19936	19906
HSOK	Un	000816F	19422	16587
HSOK	Un	000819F	18994	18944
HSOK	Un	000821F	19125	19123
HSOK	Un	000822F	19051	18967
HSOK	Un	000823F	19176	9674
HSOK	Un	000825F	18948	18867
HSOK	Un	000827R	15416	15045
HSOK	Un	000829F	18754	18750
HSOK	Un	000831F	18562	13613
HSOK	Un	000832F	18616	18591
HSOK	Un	000833F	18540	18469
HSOK	Un	000834F	18641	12017
HSOK	Un	000835F	18325	17869
HSOK	Un	000836F	18235	18225
HSOK	Un	000839F	18307	18260
HSOK	Un	000840F	18124	18122
HSOK	Un	000841F	18134	18111
HSOK	Un	000847F	17907	17907
HSOK	Un	000849F	15575	5977
HSOK	Un	000850F	17620	17525
HSOK	Un	000851F	18042	18026
HSOK	Un	000853F	17575	17548
HSOK	Un	000855F	17559	17558
HSOK	Un	000857F	17461	17444
HSOK	Un	000858F	17367	17362
HSOK	Un	000859F	16652	15619
HSOK	Un	000861F	16849	16690
HSOK	Un	000863F	16446	13311
HSOK	Un	000864F	16744	16281
HSOK	Un	000869F	16582	16563
HSOK	Un	000870F	16413	16412
HSOK	Un	000872F	15857	15844
HSOK	Un	000873F	16101	16101
HSOK	Un	000874F	16085	16014
HSOK	Un	000875F	16067	16066
HSOK	Un	000877F	15954	15419
HSOK	Un	000881F	15703	15482
HSOK	Un	000885F	15698	13478
HSOK	Un	000886F	15496	15421
HSOK	Un	000889F	15496	15063
HSOK	Un	000893F	15853	15837
HSOK	Un	000894F	15229	5932
HSOK	Un	000895F	15504	15479
HSOK	Un	000899F	15272	15272
HSOK	Un	000901F	15272	15260
HSOK	Un	000903F	15236	15232
HSOK	Un	000904F	15196	15196
HSOK	Un	000905F	14690	14675
HSOK	Un	000906F	15125	15125
HSOK	Un	000907F	15116	15080
HSOK	Un	000911F	14964	14937
HSOK	Un	000912F	14916	12830
HSOK	Un	000914F	14795	14795
HSOK	Un	000915F	14910	14879
HSOK	Un	000916F	14808	10281
HSOK	Un	000918F	14745	14479
HSOK	Un	000922F	14587	10104
HSOK	Un	000924F	14372	14237
HSOK	Un	000926F	19124	19122
HSOK	Un	000929F	14374	14330
HSOK	Un	000932F	14309	14205
HSOK	Un	000933F	14189	12106
HSOK	Un	000934F	14381	13352
HSOK	Un	000936F	8585	8585
HSOK	Un	000940F	13948	13920
HSOK	Un	000945F	13737	8597
HSOK	Un	000946F	13643	13439
HSOK	Un	000947F	13830	10332
HSOK	Un	000949F	13777	13774
HSOK	Un	000955F	13839	9880
HSOK	Un	000956F	13632	11618
HSOK	Un	000959F	13527	13394
HSOK	Un	000960F	13646	13645
HSOK	Un	000961F	13578	11621
HSOK	Un	000966F	13407	13194
HSOK	Un	000967F	13498	8935
HSOK	Un	000968F	13306	9299
HSOK	Un	000969F	13439	7135
HSOK	Un	000973F	13230	13216
HSOK	Un	000977F	12952	12598
HSOK	Un	000979F	13107	13096
HSOK	Un	000980F	13045	13037
HSOK	Un	000982F	13037	12964
HSOK	Un	000983F	12966	12722
HSOK	Un	000984F	12845	11571
HSOK	Un	000988F	12787	12750
HSOK	Un	000992F	12707	10805
HSOK	Un	000993F	12573	12552
HSOK	Un	000994F	12715	7391
HSOK	Un	000998F	12485	12440
HSOK	Un	001000F	12452	12447
HSOK	Un	001001F	12302	12288
HSOK	Un	001002F	12276	12201
HSOK	Un	001005F	12176	12154
HSOK	Un	001006F	12257	12190
HSOK	Un	001007F	12249	12098
HSOK	Un	001012F	12158	12093
HSOK	Un	001014F	12128	12030
HSOK	Un	001015F	12043	11771
HSOK	Un	001017F	12103	12078
HSOK	Un	001019F	11805	9877
HSOK	Un	001023F	11935	7593
HSOK	Un	001024F	11795	11527
HSOK	Un	001025F	10952	10927
HSOK	Un	001026F	11749	11394
HSOK	Un	001028F	11704	11678
HSOK	Un	001030F	11614	11603
HSOK	Un	001034F	11559	11530
HSOK	Un	001035F	11646	3964
HSOK	Un	001036F	9549	9547
HSOK	Un	001043F	11323	10993
HSOK	Un	001046F	11305	11247
HSOK	Un	001048F	11099	11068
HSOK	Un	001049F	11237	11126
HSOK	Un	001050F	11288	9922
HSOK	Un	001051F	11216	11210
HSOK	Un	001055F	11166	11152
HSOK	Un	001059F	11121	11097
HSOK	Un	001062F	10929	9420
HSOK	Un	001065F	10860	9295
HSOK	Un	001072F	10720	10658
HSOK	Un	001073F	10700	9211
HSOK	Un	001078F	10505	8997
HSOK	Un	001079F	10508	10492
HSOK	Un	001080F	10524	10505
HSOK	Un	001081F	10452	8954
HSOK	Un	001082F	10460	10143
HSOK	Un	001085F	10402	10402
HSOK	Un	001091F	10295	10283
HSOK	Un	001092F	10091	10075
HSOK	Un	001094F	10260	5814
HSOK	Un	001095F	8884	8868
HSOK	Un	001096F	10145	10036
HSOK	Un	001097F	10193	10149
HSOK	Un	001101F	9989	9945
HSOK	Un	001102F	10029	10007
HSOK	Un	001106F	9922	9884
HSOK	Un	001107F	9224	9182
HSOK	Un	001108F	9811	9809
HSOK	Un	001110F	9718	9640
HSOK	Un	001112F	9661	9618
HSOK	Un	001114F	9648	9619
HSOK	Un	001117F	9593	9381
HSOK	Un	001118F	9621	8831
HSOK	Un	001121F	9555	9544
HSOK	Un	001124F	9643	6265
HSOK	Un	001131R	9223	5940
HSOK	Un	001132F	9270	9028
HSOK	Un	001133F	9218	9094
HSOK	Un	001135F	9225	8731
HSOK	Un	001136F	9229	9193
HSOK	Un	001138F	9156	9122
HSOK	Un	001140F	9170	9128
HSOK	Un	001141F	9136	9126
HSOK	Un	001147F	8923	1913
HSOK	Un	001148F	8906	8871
HSOK	Un	001150F	8881	5405
HSOK	Un	001155F	8719	8719
HSOK	Un	001157F	8608	8585
HSOK	Un	001162F	8549	8259
HSOK	Un	001164F	8594	8588
HSOK	Un	001166F	8463	8423
HSOK	Un	001167F	8416	7154
HSOK	Un	001169F	8428	8392
HSOK	Un	001174F	8343	8257
HSOK	Un	001176F	8299	8296
HSOK	Un	001178F	8299	7127
HSOK	Un	001179F	8219	8219
HSOK	Un	001180F	8150	8150
HSOK	Un	001182F	8088	8088
HSOK	Un	001192F	7942	7858
HSOK	Un	001193F	8058	1050
HSOK	Un	001195F	7942	7833
HSOK	Un	001201F	6319	6319
HSOK	Un	001202F	7755	7727
HSOK	Un	001203F	7748	7386
HSOK	Un	001204F	7751	7726
HSOK	Un	001205F	7694	7689
HSOK	Un	001206F	7749	7738
HSOK	Un	001207F	7477	7426
HSOK	Un	001208F	7685	7672
HSOK	Un	001209F	4704	4703
HSOK	Un	001212F	7560	7504
HSOK	Un	001213F	7544	7480
HSOK	Un	001216F	7441	7362
HSOK	Un	001218F	7482	7445
HSOK	Un	001220F	7390	7316
HSOK	Un	001221F	7430	7430
HSOK	Un	001223F	7394	7212
HSOK	Un	001225F	7322	7096
HSOK	Un	001226F	7318	6259
HSOK	Un	001227F	7325	7294
HSOK	Un	001228F	7367	7357
HSOK	Un	001229F	7257	7257
HSOK	Un	001230F	7224	7150
HSOK	Un	001232F	7200	6161
HSOK	Un	001234F	7149	7149
HSOK	Un	001235F	7159	7095
HSOK	Un	001236F	7092	6075
HSOK	Un	001244F	6860	6759
HSOK	Un	001246F	6811	6772
HSOK	Un	001247F	6790	6745
HSOK	Un	001248F	6822	6817
HSOK	Un	001249F	6724	6578
HSOK	Un	001250F	6527	6512
HSOK	Un	001255F	6580	6554
HSOK	Un	001257F	6571	6475
HSOK	Un	001259F	6560	6485
HSOK	Un	001261F	6608	6540
HSOK	Un	001262F	6516	6508
HSOK	Un	001268F	6353	6316
HSOK	Un	001270F	6327	6310
HSOK	Un	001271F	6274	6199
HSOK	Un	001276F	6229	6216
HSOK	Un	001277F	6066	6028
HSOK	Un	001279F	6158	6156
HSOK	Un	001281F	6076	6023
HSOK	Un	001283F	6054	5897
HSOK	Un	001287F	6046	6029
HSOK	Un	001290F	5954	5099
HSOK	Un	001291F	5979	5979
HSOK	Un	001293F	5837	5837
HSOK	Un	001296F	5810	5810
HSOK	Un	001298F	5779	5778
HSOK	Un	001299F	5736	5731
HSOK	Un	001300F	5742	5728
HSOK	Un	001301F	5702	5702
HSOK	Un	001302F	2721	2703
HSOK	Un	001303F	5599	5595
HSOK	Un	001304F	5569	5282
HSOK	Un	001305F	5600	5578
HSOK	Un	001306F	5626	5600
HSOK	Un	001307F	5572	5569
HSOK	Un	001308F	5558	5371
HSOK	Un	001309F	5538	5533
HSOK	Un	001311F	5455	5331
HSOK	Un	001313F	5443	5438
HSOK	Un	001316F	5353	5328
HSOK	Un	001317F	5349	5338
HSOK	Un	001319F	5294	5269
HSOK	Un	001326F	5225	5225
HSOK	Un	001328F	5206	5191
HSOK	Un	001330F	5133	4880
HSOK	Un	001331F	5066	4311
HSOK	Un	001334F	5026	5003
HSOK	Un	001336F	5002	4994
HSOK	Un	001338F	5002	4989
HSOK	Un	001341F	4963	4726
HSOK	Un	001342F	4960	4949
HSOK	Un	001343F	4992	4992
HSOK	Un	001344F	4939	4913
HSOK	Un	001345F	4926	4926
HSOK	Un	001347F	4840	4832
HSOK	Un	001352R	4801	4790
HSOK	Un	001353F	4770	4754
HSOK	Un	001354F	4720	4558
HSOK	Un	001357F	4702	4691
HSOK	Un	001361F	4689	4667
HSOK	Un	001364F	4602	4600
HSOK	Un	001373F	4455	4455
HSOK	Un	001377F	4388	4387
HSOK	Un	001380F	4307	4306
HSOK	Un	001382F	4273	4176
HSOK	Un	001383F	4271	4227
HSOK	Un	001384F	4241	4241
HSOK	Un	001385F	4239	4209
HSOK	Un	001387F	4222	4068
HSOK	Un	001389F	4213	4188
HSOK	Un	001403F	3948	3885
HSOK	Un	001404F	3890	3806
HSOK	Un	001412F	3685	3682
HSOK	Un	001416F	3627	3531
HSOK	Un	001417F	3589	3589
HSOK	Un	001421F	3460	3181
HSOK	Un	001423F	3471	3460
HSOK	Un	001424F	3444	3418
HSOK	Un	001427F	3366	3356
HSOK	Un	001428F	3328	3318
HSOK	Un	001432F	3301	3301
HSOK	Un	001433F	3262	3164
HSOK	Un	001435F	3194	3025
HSOK	Un	001436F	3181	3126
HSOK	Un	001439F	3154	3006
HSOK	Un	001441F	3120	3049
HSOK	Un	001442F	3153	3153
HSOK	Un	001445F	3028	3028
HSOK	Un	001446F	3004	2960
HSOK	Un	001452F	2941	2941
HSOK	Un	001462F	2653	2631
HSOK	Un	001465F	2617	2567
HSOK	Un	001466F	2616	2558
HSOK	Un	001467F	2603	2598
HSOK	Un	001468F	2540	2430
HSOK	Un	001469F	2608	2608
HSOK	Un	001471F	2510	2504
HSOK	Un	001477F	2292	2119
HSOK	Un	001489F	1942	1476
HSOK	Un	001494F	1860	1859
HSOK	Un	001498F	1778	1725
HSOK	Un	001500F	1772	1672
HSOK	Un	001503F	1720	1720
HSOK	Un	001504F	1704	1674
HSOK	Un	001506F	1675	1619
HSOK	Un	001518F	1559	1339
HSOK	Un	001520F	1533	1511
HSOK	Un	001521F	1492	1408
HSOK	Un	001530F	1185	1108
HSOK	Un	001532F	1153	1112
HSOK	Un	001535F	1124	1105
