# Supplementary material for: Centromere evolution and CpG methylation during vertebrate speciation
Source: Nat Commun. 2017 Nov 28;8:1833. doi: 10.1038/s41467-017-01982-7 (PMC5705604; doi:10.1038/s41467-017-01982-7)
Supplement: Supplementary file 17 — Supplementary Data 14 [file 41467_2017_1982_MOESM17_ESM.xlsx]

## Sheet: Supplementary Table 14
Supplementary Table 14: Positions and lengths of NHEJ structural variants that were identified between Hd-rR and HNI in the assembled contigs
Contig ID in Hd-rR	Start of structural variation (SV) in Hd-rR	End of SV in Hd-rR	Contig ID in HNI	Start of SV in HNI	End of SV in HNI	Size of SV in Hd-rR	Size of SV in HNI	Size: abs( (Size in Hd-rR) - (Size in HNI )
000042F	3453963	3453990	000265F	454237	456066	-27	1829	1856
000042F	3450933	3450942	000265F	458570	460038	9	1468	1459
000042F	3413558	3413661	000265F	497263	500249	-103	2986	3089
000042F	3384729	3389853	000265F	530455	530460	5124	-5	5129
000042F	3305926	3307503	000265F	603481	603481	1577	0	1577
000042F	3300549	3303738	000265F	605641	605669	3189	-28	3217
000042F	2181266	2181308	000382F	579412	580779	42	1367	1325
000042F	2171782	2171787	000382F	568447	570483	5	2036	2031
000042F	2056899	2056906	000382F	452494	455667	-7	3173	3180
000042F	2034840	2034873	000382F	430919	432246	33	1327	1294
000042F	2031227	2032380	000382F	428439	428499	1153	60	1093
000042F	2022439	2022506	000382F	418092	419647	67	1555	1488
000042F	1974429	1975572	000382F	370827	370834	1143	-7	1150
000042F	1971134	1971191	000382F	365427	368411	-57	2984	3041
000042F	1946896	1949960	000382F	342729	342764	3064	35	3029
000042F	1932096	1932119	000382F	326771	327802	-23	1031	1054
000042F	1873216	1873218	000382F	267254	268471	2	1217	1215
000042F	1846237	1847959	000382F	242346	242348	1722	-2	1724
000042F	1839937	1842500	000382F	238593	238611	2563	18	2545
000042F	1832840	1838053	000382F	236709	236720	5213	-11	5224
000042F	1823998	1826251	000382F	229144	229161	2253	-17	2270
000042F	1820717	1822391	000382F	227865	227875	1674	-10	1684
000042F	1740282	1740306	000382F	143999	145563	24	1564	1540
000042F	1725467	1726651	000382F	130186	130194	1184	-8	1192
000042F	1718012	1718046	000382F	121651	122739	-34	1088	1122
000042F	1704190	1704198	000382F	106092	107732	-8	1640	1648
000042F	1694478	1696533	000382F	98154	98184	2055	30	2025
000042F	1681015	1683756	000382F	87844	87858	2741	-14	2755
000042F	1503650	1505154	000603F	40392	40397	1504	-5	1509
000042F	1460312	1461847	000603F	77003	77009	1535	-6	1541
000042F	1452465	1454775	000603F	82535	82540	2310	-5	2315
000042F	1432064	1432064	000603F	103716	105664	0	1948	1948
000042F	1408051	1409484	000603F	120166	120174	1433	-8	1441
000042F	1373976	1375417	000603F	152983	152985	1441	2	1439
000042F	1356722	1357795	000603F	169303	169321	1073	18	1055
000042F	1318185	1319612	000603F	209191	209194	1427	-3	1430
000042F	1304563	1310562	000603F	217185	217191	5999	-6	6005
000042F	1288074	1288096	000603F	233108	239817	22	6709	6687
000042F	1224599	1229558	000603F	297581	297586	4959	-5	4964
000042F	1189650	1203897	000603F	318323	318338	14247	-15	14262
000042F	1178258	1180056	000603F	328661	328664	1798	3	1795
000042F	1021106	1024348	000571F	419899	419961	3242	-62	3304
000042F	1003155	1003182	000571F	400622	402069	-27	1447	1474
000042F	968360	968363	000571F	359228	360572	-3	1344	1347
000042F	964519	965613	000571F	356532	356540	1094	-8	1102
000042F	947332	947372	000571F	336048	339032	-40	2984	3024
000042F	886846	894934	000571F	285123	285127	8088	-4	8092
000042F	808612	811165	000571F	215202	215204	2553	-2	2555
000042F	805741	807150	000571F	213742	213744	1409	-2	1411
000042F	789721	794144	000571F	201070	201070	4423	0	4423
000042F	743988	743996	000571F	149479	150563	-8	1084	1092
000042F	644516	644546	000571F	46913	47934	-30	1021	1051
000042F	74946	76474	000578F	438630	438633	1528	-3	1531
000042F	50865	54583	000578F	418062	418064	3718	-2	3720
000149F	601119	601164	000726F	250135	251282	-45	1147	1192
000149F	593336	593403	000726F	239881	241305	-67	1424	1491
000149F	550710	554637	000726F	199812	199821	3927	9	3918
000149F	546975	546993	000726F	190600	196095	18	5495	5477
000149F	510243	513344	000726F	159208	159232	3101	-24	3125
000149F	495504	495517	000726F	140329	143825	-13	3496	3509
000149F	489405	489410	000726F	132665	134675	-5	2010	2015
000149F	413454	414555	000726F	63560	63567	1101	-7	1108
000149F	404795	405832	000726F	55920	55931	1037	-11	1048
000149F	399262	400365	000726F	51547	51548	1103	1	1102
000149F	394936	396111	000726F	48616	48618	1175	2	1173
000149F	1983734	1984860	000181F	138967	138971	1126	-4	1130
000149F	1957253	1959083	000181F	163670	163677	1830	7	1823
000149F	1947819	1949426	000181F	171127	171138	1607	-11	1618
000149F	1941036	1941046	000181F	177910	179444	-10	1534	1544
000149F	1932350	1937410	000181F	183080	183087	5060	7	5053
000149F	1920358	1921995	000181F	193654	193657	1637	-3	1640
000149F	1897802	1897851	000181F	216172	217464	49	1292	1243
000149F	1890497	1891999	000181F	223317	223327	1502	-10	1512
000149F	1874331	1875998	000181F	237362	237374	1667	-12	1679
000149F	1851374	1851377	000181F	259013	262836	3	3823	3820
000149F	1847346	1848818	000181F	265390	265392	1472	-2	1474
000149F	1845726	1845733	000181F	267010	270137	-7	3127	3134
000149F	1828647	1829912	000181F	286343	286348	1265	-5	1270
000149F	1798916	1808509	000181F	305180	305189	9593	-9	9602
000149F	1780485	1780491	000181F	323809	326130	-6	2321	2327
000149F	1771281	1774421	000181F	332226	332246	3140	-20	3160
000149F	1722810	1722844	000181F	379811	381399	34	1588	1554
000149F	1697290	1699159	000181F	406957	406968	1869	-11	1880
000149F	1680062	1680072	000181F	424360	426190	-10	1830	1840
000149F	1651628	1651674	000181F	454716	455895	46	1179	1133
000149F	1644454	1649561	000181F	457924	457930	5107	-6	5113
000149F	1616645	1622141	000181F	481189	481192	5496	-3	5499
000149F	1592295	1592351	000181F	508408	509498	-56	1090	1146
000149F	1587437	1587467	000181F	515740	517564	30	1824	1794
000149F	1524473	1524473	000181F	582264	583351	0	1087	1087
000149F	1518633	1521159	000181F	586658	586665	2526	-7	2533
000149F	1511947	1513445	000181F	590581	590590	1498	-9	1507
000149F	1494176	1494177	000181F	609289	612379	1	3090	3089
000149F	1490819	1492291	000181F	613998	614001	1472	-3	1475
000149F	1465927	1467282	000181F	637547	637554	1355	-7	1362
000149F	1451741	1451766	000181F	651559	654156	25	2597	2572
000149F	1427891	1429410	000181F	675979	675986	1519	7	1512
000149F	1359481	1360584	000181F	742777	742786	1103	-9	1112
000149F	1353286	1353336	000181F	751495	753490	50	1995	1945
000149F	1339377	1339387	000181F	767472	769334	-10	1862	1872
000149F	1286772	1288225	000181F	821005	821007	1453	-2	1455
000149F	1269572	1269589	000181F	839658	841265	-17	1607	1624
000149F	1223634	1225527	000181F	885907	885923	1893	16	1877
000149F	1217603	1221259	000181F	888285	888298	3656	-13	3669
000149F	1209291	1210537	000181F	895854	895862	1246	-8	1254
000149F	1194936	1198092	000181F	906943	906957	3156	-14	3170
000149F	1185463	1185470	000181F	916416	919106	-7	2690	2697
000149F	1182123	1184384	000181F	920192	920196	2261	4	2257
000149F	1170837	1170845	000181F	935337	938195	8	2858	2850
000149F	1147825	1149884	000181F	959829	959842	2059	-13	2072
000149F	1037797	1037799	000181F	1076092	1079691	2	3599	3597
000149F	1028650	1030718	000181F	1085724	1085741	2068	-17	2085
000149F	944197	948945	000181F	1164959	1164967	4748	-8	4756
000149F	915110	915119	000181F	1193704	1201069	9	7365	7356
000149F	898983	900018	000181F	1216067	1216088	1035	21	1014
000149F	844055	850447	000181F	1264485	1264491	6392	-6	6398
000149F	832887	832911	000181F	1276091	1278110	24	2019	1995
000149F	814152	817715	000181F	1293543	1293601	3563	58	3505
000149F	750816	750829	000181F	1356295	1357441	-13	1146	1159
000149F	659943	661061	000181F	1447070	1447078	1118	-8	1126
000529F	291667	293913	000318F	318425	318430	2246	-5	2251
000529F	189062	189087	000318F	418057	419902	-25	1845	1870
000529F	177413	187824	000318F	421165	421303	10411	138	10273
000529F	174623	174630	000318F	423783	425817	7	2034	2027
000529F	160286	165587	000318F	434755	434760	5301	-5	5306
000529F	157815	158943	000318F	436098	436098	1128	0	1128
000529F	149904	149986	000318F	442869	447374	82	4505	4423
000529F	128225	132781	000318F	471479	471487	4556	-8	4564
000529F	99524	101193	000318F	499229	499239	1669	-10	1679
000529F	92617	92655	000318F	505844	507622	38	1778	1740
000529F	77162	77180	000318F	523612	524992	-18	1380	1398
000529F	48412	50053	000318F	552411	552412	1641	-1	1642
000131F	1768701	1770114	000318F	723656	723658	1413	-2	1415
000131F	1765476	1765489	000318F	726881	730868	-13	3987	4000
000131F	1721870	1721880	000318F	768505	770306	10	1801	1791
000131F	1704344	1704359	000318F	786062	787164	15	1102	1087
000131F	1702232	1703330	000318F	788171	788178	1098	-7	1105
000131F	1678965	1680001	000318F	811334	811343	1036	-9	1045
000131F	1662548	1662554	000318F	835203	837019	-6	1816	1822
000131F	1658573	1659658	000318F	840214	840225	1085	-11	1096
000131F	1654292	1655637	000318F	842705	842722	1345	-17	1362
000131F	1640448	1640450	000318F	856101	857181	2	1080	1078
000131F	1604816	1607953	000318F	888662	888674	3137	-12	3149
000131F	1596528	1596644	000318F	896348	899309	116	2961	2845
000131F	1571990	1573271	000318F	923677	923684	1281	-7	1288
000131F	1486804	1486880	000176F	1448032	1450413	76	2381	2305
000131F	1472029	1474679	000176F	1436618	1436633	2650	-15	2665
000131F	1454012	1455621	000176F	1421311	1421332	1609	21	1588
000131F	1441830	1441830	000176F	1406999	1409054	0	2055	2055
000131F	1426661	1427778	000176F	1393731	1393732	1117	1	1116
000131F	1391811	1393125	000176F	1358810	1358811	1314	-1	1315
000131F	1352819	1354670	000176F	1321882	1321887	1851	5	1846
000131F	1321444	1322575	000176F	1293043	1293052	1131	-9	1140
000131F	1314633	1314646	000176F	1284006	1285830	-13	1824	1837
000131F	1311992	1313421	000176F	1282781	1282790	1429	-9	1438
000131F	1261264	1261267	000176F	1228874	1229938	3	1064	1061
000131F	1225636	1227905	000176F	1195834	1195835	2269	-1	2270
000131F	1222894	1222908	000176F	1191819	1193093	-14	1274	1288
000131F	1218511	1220181	000176F	1188969	1189092	1670	123	1547
000131F	1131764	1137080	000176F	1106125	1106137	5316	-12	5328
000131F	1128562	1128600	000176F	1100579	1102441	38	1862	1824
000131F	1109745	1109756	000176F	1079506	1081546	11	2040	2029
000131F	1104390	1104397	000176F	1071400	1074161	7	2761	2754
000131F	1077813	1077814	000176F	1047698	1049905	1	2207	2206
000131F	1058251	1064512	000176F	1033684	1033807	6261	123	6138
000131F	1030461	1033339	000176F	1007217	1007218	2878	-1	2879
000131F	1029335	1029392	000176F	1004796	1006149	57	1353	1296
000131F	955003	962925	000176F	943309	943325	7922	-16	7938
000131F	909005	909012	000176F	896988	899008	-7	2020	2027
000131F	868238	869285	000176F	854493	854522	1047	29	1018
000131F	820439	820467	000176F	818390	819416	-28	1026	1054
000131F	782067	784015	000176F	781617	781622	1948	-5	1953
000131F	745673	751353	000176F	750020	750031	5680	11	5669
000131F	722962	726686	000176F	730646	730646	3724	0	3724
000131F	721402	721421	000176F	723451	729086	-19	5635	5654
000131F	689908	689916	000176F	688917	690720	8	1803	1795
000131F	646970	647075	000176F	645220	648070	105	2850	2745
000131F	592234	592258	000176F	586888	588069	-24	1181	1205
000131F	566166	567312	000176F	561850	561858	1146	-8	1154
000131F	558196	559840	000176F	555531	555532	1644	1	1643
000131F	528437	529725	000176F	527230	527233	1288	-3	1291
000131F	523572	523639	000176F	521312	522746	67	1434	1367
000131F	441974	445452	000176F	451244	451262	3478	-18	3496
000131F	429339	429363	000176F	436402	437569	24	1167	1143
000131F	371707	373820	000176F	382060	382164	2113	104	2009
000131F	351270	354258	000176F	365273	365283	2988	-10	2998
000131F	348953	350400	000176F	364413	364426	1447	-13	1460
000131F	289017	290952	000176F	305871	305888	1935	-17	1952
000131F	273271	274311	000176F	291585	291591	1040	-6	1046
000131F	270065	270081	000176F	287064	288431	-16	1367	1383
000131F	264333	264355	000176F	276909	278699	-22	1790	1812
000131F	223173	223180	000176F	233945	235037	7	1092	1085
000131F	198574	198608	000176F	207345	209734	34	2389	2355
000131F	179567	181378	000176F	189814	189821	1811	-7	1818
000131F	177118	177194	000176F	184762	187598	76	2836	2760
000131F	167849	167870	000176F	173152	175137	-21	1985	2006
000131F	164732	165880	000176F	171162	171162	1148	0	1148
000131F	81804	82926	000176F	89355	89363	1122	-8	1130
000131F	76969	76979	000176F	83448	84528	-10	1080	1090
000131F	70337	70370	000176F	74896	77005	33	2109	2076
000131F	61013	61042	000176F	52694	65648	-29	12954	12983
000017F	5311420	5311447	000229F	21559	25070	-27	3511	3538
000017F	5306576	5306624	000229F	29907	31006	48	1099	1051
000017F	5190803	5190803	000229F	147410	148468	0	1058	1058
000017F	5163362	5163374	000229F	176902	180465	-12	3563	3575
000017F	5158064	5161367	000229F	182600	182611	3303	11	3292
000017F	5150000	5150067	000229F	190675	192904	-67	2229	2296
000017F	5136922	5138083	000229F	204625	204633	1161	-8	1169
000017F	5077237	5080478	000229F	260119	260131	3241	-12	3253
000017F	4975077	4975130	000229F	361933	367379	53	5446	5393
000017F	4944957	4950579	000229F	392814	392831	5622	-17	5639
000017F	4757117	4758612	000229F	565511	565511	1495	0	1495
000017F	4755432	4756446	000229F	566101	566182	1014	-81	1095
000017F	4726309	4726373	000229F	594628	595738	64	1110	1046
000017F	4718880	4718897	000229F	602902	604280	17	1378	1361
000017F	4696834	4696848	000229F	628124	629965	-14	1841	1855
000017F	4680477	4682073	000229F	645516	645522	1596	-6	1602
000017F	4655946	4655966	000229F	670127	672450	-20	2323	2343
000017F	4600804	4603863	000229F	724743	724745	3059	-2	3061
000017F	4543658	4543763	000229F	782108	784076	105	1968	1863
000017F	4503680	4503683	000229F	823945	825085	3	1140	1137
000017F	4466020	4466038	000229F	862842	865196	18	2354	2336
000017F	4406851	4408919	000229F	919511	919527	2068	-16	2084
000017F	4356632	4356635	000229F	968950	970031	-3	1081	1084
000017F	4350465	4350562	000229F	975639	978436	97	2797	2700
000017F	4319522	4324920	000229F	1003651	1003706	5398	55	5343
000017F	4274372	4276275	000229F	1045954	1045964	1903	-10	1913
000017F	4251766	4253103	000229F	1067195	1067257	1337	62	1275
000017F	4212343	4212353	000229F	1111059	1114793	-10	3734	3744
000017F	4204845	4207624	000229F	1119253	1119269	2779	-16	2795
000017F	4119184	4119215	000229F	1203659	1205154	-31	1495	1526
000017F	4050888	4057031	000025F	3505548	3505577	6143	-29	6172
000017F	4002074	4004404	000025F	3461319	3461357	2330	38	2292
000017F	3981878	3981937	000025F	3441101	3442229	-59	1128	1187
000017F	3952224	3952225	000025F	3411215	3412357	1	1142	1141
000017F	3946290	3947928	000025F	3407233	3407233	1638	0	1638
000017F	3933521	3933526	000025F	3395307	3398966	5	3659	3654
000017F	3889776	3891172	000025F	3358226	3358233	1396	-7	1403
000017F	3887505	3887557	000025F	3354425	3356258	52	1833	1781
000017F	3854509	3855812	000025F	3319052	3319055	1303	-3	1306
000017F	3836978	3836980	000025F	3299601	3300933	-2	1332	1334
000017F	3825282	3826358	000025F	3289565	3289570	1076	-5	1081
000017F	3810595	3818465	000025F	3282344	3282466	7870	122	7748
000017F	3789833	3789850	000025F	3260389	3261592	17	1203	1186
000017F	3758003	3758041	000025F	3224620	3227986	38	3366	3328
000017F	3738821	3739913	000025F	3207481	3207484	1092	-3	1095
000017F	3660862	3662803	000025F	3131396	3131402	1941	-6	1947
000017F	3619284	3619315	000025F	3086232	3090170	31	3938	3907
000017F	3544391	3544411	000025F	3011833	3013185	-20	1352	1372
000017F	3520407	3521921	000025F	2990004	2990007	1514	-3	1517
000017F	3513406	3513452	000025F	2981339	2983016	46	1677	1631
000017F	3499766	3505200	000025F	2972892	2972899	5434	7	5427
000017F	3498489	3498505	000025F	2970206	2971708	-16	1502	1518
000017F	3473154	3474322	000025F	2945052	2945103	1168	51	1117
000017F	3437538	3437541	000025F	2908582	2909716	-3	1134	1137
000017F	3413989	3415072	000025F	2885735	2885760	1083	-25	1108
000017F	3377851	3382846	000025F	2853614	2853617	4995	-3	4998
000017F	3370673	3370699	000025F	2842500	2845655	-26	3155	3181
000017F	3326126	3326141	000025F	2795111	2798675	-15	3564	3579
000017F	3320662	3324546	000025F	2793516	2793532	3884	-16	3900
000017F	3307958	3309057	000025F	2781523	2781535	1099	12	1087
000017F	3275677	3276883	000025F	2751988	2752001	1206	-13	1219
000017F	3261836	3264968	000025F	2741297	2741314	3132	-17	3149
000017F	3167224	3168991	000025F	2644083	2644097	1767	-14	1781
000017F	3078358	3078365	000025F	2555705	2557557	-7	1852	1859
000017F	3022271	3022300	000025F	2497095	2498318	-29	1223	1252
000017F	3019012	3019044	000025F	2492539	2493749	-32	1210	1242
000017F	3012818	3014655	000025F	2488150	2488164	1837	-14	1851
000017F	2994768	2996894	000025F	2472148	2472194	2126	46	2080
000017F	2985552	2986958	000025F	2464372	2464415	1406	-43	1449
000017F	2976558	2978095	000025F	2457469	2457475	1537	-6	1543
000017F	2920093	2921259	000025F	2400974	2400982	1166	-8	1174
000017F	2900974	2900986	000025F	2379906	2381009	-12	1103	1115
000017F	2893793	2899382	000025F	2378242	2378247	5589	5	5584
000017F	2881604	2884736	000025F	2369497	2369514	3132	-17	3149
000017F	2876809	2878606	000025F	2365935	2365949	1797	-14	1811
000017F	2875332	2875349	000025F	2361996	2364208	-17	2212	2229
000017F	2873833	2873892	000025F	2358750	2360539	59	1789	1730
000017F	2852833	2855142	000025F	2339690	2339707	2309	-17	2326
000017F	2839695	2839706	000025F	2324275	2326898	11	2623	2612
000017F	2806077	2809189	000025F	2291987	2292005	3112	-18	3130
000017F	2773598	2776635	000025F	2263021	2263022	3037	-1	3038
000017F	2678001	2683730	000025F	2161333	2161392	5729	59	5670
000017F	2669668	2673735	000025F	2156978	2156978	4067	0	4067
000017F	2659277	2660555	000025F	2147795	2147804	1278	-9	1287
000017F	2626220	2631137	000025F	2121208	2121213	4917	-5	4922
000017F	2622653	2622664	000025F	2115006	2117951	11	2945	2934
000017F	2605817	2605824	000025F	2092689	2097497	-7	4808	4815
000017F	2604189	2604190	000025F	2088816	2091055	1	2239	2238
000017F	2592870	2592887	000025F	2075512	2077455	-17	1943	1960
000017F	2589935	2589938	000025F	2071353	2072614	-3	1261	1264
000017F	2574335	2575959	000025F	2057215	2057221	1624	-6	1630
000017F	2558006	2559876	000025F	2052813	2052814	1870	1	1869
000017F	2543077	2544411	000025F	2038996	2039009	1334	-13	1347
000017F	2520579	2520585	000025F	2016055	2017180	-6	1125	1131
000017F	2494325	2495383	000025F	1990626	1990636	1058	-10	1068
000017F	2432588	2434892	000025F	1932182	1932185	2304	-3	2307
000017F	2428034	2430139	000025F	1929506	1929512	2105	-6	2111
000017F	2356218	2356226	000025F	1855067	1857798	-8	2731	2739
000017F	2333957	2333963	000025F	1828143	1830155	-6	2012	2018
000017F	2325592	2328686	000025F	1822801	1822809	3094	-8	3102
000017F	2318940	2318966	000025F	1814650	1816211	26	1561	1535
000017F	2292144	2297583	000025F	1794086	1794092	5439	-6	5445
000017F	2281499	2284078	000025F	1785883	1785901	2579	-18	2597
000017F	2247799	2247801	000025F	1750004	1752057	2	2053	2051
000017F	2211112	2211114	000025F	1710683	1711901	2	1218	1216
000017F	1966412	1967569	000025F	1466222	1466265	1157	43	1114
000017F	1965401	1965408	000025F	1463271	1465211	-7	1940	1947
000017F	1936321	1937424	000025F	1436430	1436438	1103	8	1095
000017F	1797932	1799635	000025F	1299557	1299574	1703	-17	1720
000017F	1782904	1782924	000025F	1283446	1284745	20	1299	1279
000017F	1704184	1704216	000025F	1201046	1202957	-32	1911	1943
000017F	1697162	1699234	000025F	1195596	1195607	2072	11	2061
000017F	1652644	1654324	000025F	1150146	1150176	1680	30	1650
000017F	1603454	1603489	000025F	1099861	1101082	-35	1221	1256
000017F	1493446	1493476	000025F	988515	990454	-30	1939	1969
000017F	1479914	1481385	000025F	976897	976907	1471	-10	1481
000017F	1463882	1469468	000025F	966726	966729	5586	-3	5589
000017F	1459715	1459719	000025F	961164	962232	4	1068	1064
000017F	1445933	1445954	000025F	945795	946941	21	1146	1125
000017F	1410874	1416260	000025F	917641	917647	5386	-6	5392
000017F	1355514	1357593	000025F	865551	865601	2079	50	2029
000017F	1331697	1333081	000025F	842733	842736	1384	-3	1387
000017F	1315459	1315536	000025F	826394	827555	77	1161	1084
000017F	1207194	1207194	000025F	709233	711981	0	2748	2748
000017F	1196352	1196365	000025F	696595	698311	13	1716	1703
000017F	1164172	1166079	000025F	669028	669045	1907	17	1890
000017F	1142628	1148052	000025F	653712	653717	5424	-5	5429
000017F	1124278	1127316	000025F	637434	637451	3038	17	3021
000017F	1097834	1100750	000025F	613727	613730	2916	-3	2919
000017F	1089449	1089457	000025F	603742	605457	-8	1715	1723
000017F	1086605	1086614	000025F	599693	600890	-9	1197	1206
000017F	1019123	1019179	000025F	523198	525958	-56	2760	2816
000017F	980645	984410	000025F	488178	488182	3765	-4	3769
000017F	952435	952442	000025F	458762	460069	-7	1307	1314
000017F	898507	898531	000025F	397926	399613	24	1687	1663
000017F	858423	858438	000025F	356151	357639	-15	1488	1503
000017F	843231	844704	000025F	344078	344082	1473	-4	1477
000017F	812515	813762	000025F	314780	314790	1247	10	1237
000017F	806344	808585	000025F	310849	310850	2241	1	2240
000017F	794966	794999	000025F	294524	299193	33	4669	4636
000017F	779983	780005	000025F	278552	279642	-22	1090	1112
000017F	766889	766893	000025F	263702	265426	-4	1724	1728
000017F	754002	755303	000025F	252164	252176	1301	-12	1313
000017F	744051	745172	000025F	243361	243370	1121	-9	1130
000017F	731777	731789	000025F	228659	231050	-12	2391	2403
000017F	638843	640300	000025F	137685	137690	1457	-5	1462
000017F	602598	602607	000025F	99127	103038	-9	3911	3920
000017F	557955	559024	000025F	57604	57607	1069	-3	1072
000017F	461824	461876	000390F	49562	54616	-52	5054	5106
000017F	431801	431803	000390F	83187	84933	-2	1746	1748
000017F	378203	379824	000390F	134178	134182	1621	-4	1625
000017F	365304	365364	000390F	147179	149039	60	1860	1800
000017F	323887	325710	000390F	187944	187953	1823	-9	1832
000017F	319020	320736	000390F	191005	191037	1716	32	1684
000017F	316384	317687	000390F	192367	192370	1303	-3	1306
000017F	306150	307244	000390F	200876	200885	1094	-9	1103
000017F	273854	273884	000390F	233404	236999	-30	3595	3625
000017F	243539	243557	000390F	266840	269056	18	2216	2198
000017F	225971	227224	000390F	283509	283512	1253	-3	1256
000017F	210389	210403	000390F	300010	301671	-14	1661	1675
000017F	185366	185445	000390F	326597	334873	-79	8276	8355
000017F	157768	157773	000390F	362202	364717	-5	2515	2520
000017F	87388	87405	000390F	436790	438589	-17	1799	1816
000017F	71710	73936	000390F	452277	452286	2226	-9	2235
000017F	68062	69140	000390F	454473	454477	1078	-4	1082
000017F	61807	61812	000390F	460968	462387	-5	1419	1424
000017F	44054	44090	000390F	482227	483425	-36	1198	1234
000017F	37068	37073	000390F	489710	490811	-5	1101	1106
000017F	17957	18098	000390F	509042	512367	141	3325	3184
000223F	136596	138094	000390F	694174	694176	1498	2	1496
000223F	106224	106228	000390F	661093	666201	-4	5108	5112
000223F	102666	102674	000390F	655344	656815	-8	1471	1479
000223F	93259	93360	000390F	641448	645978	101	4530	4429
000223F	1408514	1408543	000205F	183823	185583	-29	1760	1789
000223F	1391915	1391917	000205F	202099	206153	-2	4054	4056
000223F	1306479	1308237	000205F	288530	288537	1758	-7	1765
000223F	1298858	1298876	000205F	295839	297482	-18	1643	1661
000223F	1235862	1235883	000205F	361611	362635	-21	1024	1045
000223F	1232083	1232149	000205F	366369	369429	66	3060	2994
000223F	1222964	1222982	000205F	378419	379538	18	1119	1101
000223F	1209980	1209985	000205F	393018	394586	-5	1568	1573
000223F	1183067	1184603	000205F	420336	420343	1536	-7	1543
000223F	1174221	1176730	000205F	427193	427206	2509	-13	2522
000223F	1171360	1171463	000205F	429951	446706	103	16755	16652
000223F	1129006	1129017	000205F	488928	493707	-11	4779	4790
000223F	1100055	1100056	000205F	521708	526976	-1	5268	5269
000223F	1084705	1090943	000205F	536520	536525	6238	-5	6243
000223F	1059713	1059733	000205F	562325	563747	-20	1422	1442
000223F	1059141	1059184	000205F	564339	565523	-43	1184	1227
000223F	971955	974001	000205F	654469	654473	2046	-4	2050
000223F	941870	941894	000205F	684985	687341	24	2356	2332
000223F	936426	937790	000205F	691421	691421	1364	0	1364
000223F	931711	931725	000205F	696340	697388	14	1048	1034
000223F	918897	918913	000205F	709850	711022	-16	1172	1188
000223F	875307	877065	000205F	752521	752569	1758	-48	1806
000223F	862315	869715	000205F	758113	758114	7400	1	7399
000223F	851461	852589	000205F	766162	766171	1128	-9	1137
000223F	828844	835336	000205F	783943	783955	6492	-12	6504
000223F	767274	768431	000205F	838703	838712	1157	-9	1166
000223F	631351	635787	000205F	970459	970477	4436	-18	4454
000223F	625605	626720	000205F	975644	975653	1115	-9	1124
000223F	560531	562304	000205F	1035587	1035656	1773	69	1704
000223F	546382	547735	000205F	1049092	1049174	1353	82	1271
000223F	519672	519675	000205F	1075471	1077272	-3	1801	1804
000223F	501772	504676	000205F	1094180	1094186	2904	-6	2910
000223F	498769	500171	000205F	1095701	1095781	1402	-80	1482
000223F	468658	470707	000205F	1123858	1123867	2049	-9	2058
000223F	410962	412776	000205F	1180759	1180767	1814	-8	1822
000223F	387615	389117	000205F	1206558	1206561	1502	-3	1505
000223F	379208	379211	000205F	1215091	1216790	3	1699	1696
000223F	344057	344061	000205F	1252337	1253623	4	1286	1282
000223F	338271	338287	000205F	1259243	1261394	-16	2151	2167
000223F	330531	330534	000205F	1269084	1270239	-3	1155	1158
000223F	289106	290228	000205F	1309236	1309241	1122	5	1117
000223F	279185	287416	000205F	1310927	1310931	8231	-4	8235
000562F	347320	347324	000632F	278789	279931	-4	1142	1146
000562F	335452	335467	000632F	266065	267243	15	1178	1163
000562F	282486	282496	000632F	210298	212176	10	1878	1868
000562F	243679	244791	000632F	174555	174563	1112	-8	1120
000562F	229300	230758	000632F	161428	161439	1458	-11	1469
000562F	198241	198245	000632F	122767	130434	-4	7667	7671
000409F	636831	640178	000433F	596023	596043	3347	-20	3367
000409F	605915	611779	000433F	571126	571128	5864	-2	5866
000409F	582584	582680	000433F	546359	548161	96	1802	1706
000409F	430936	432021	000433F	393551	393558	1085	-7	1092
000409F	390546	390612	000433F	351415	353536	-66	2121	2187
000409F	336233	344703	000433F	306140	306288	8470	148	8322
000409F	333705	333722	000433F	302478	303728	-17	1250	1267
000409F	308205	308240	000433F	273864	276148	-35	2284	2319
000409F	292850	292895	000433F	254618	258318	45	3700	3655
000409F	285417	285436	000433F	246091	247185	-19	1094	1113
000409F	279297	279363	000433F	238941	239952	-66	1011	1077
000409F	260013	261373	000433F	220885	220892	1360	7	1353
000409F	235064	236112	000433F	197359	197363	1048	-4	1052
000409F	178498	179744	000433F	141191	141202	1246	-11	1257
000409F	168262	169412	000433F	132171	132183	1150	-12	1162
000409F	161131	162362	000433F	126283	126284	1231	-1	1232
000176F	1926123	1927189	000193F	138296	138298	1066	-2	1068
000176F	1917136	1923232	000193F	141389	141396	6096	-7	6103
000176F	1892768	1892795	000193F	166644	170833	-27	4189	4216
000176F	1842857	1842884	000193F	221711	223481	-27	1770	1797
000176F	1798223	1800134	000193F	264941	264942	1911	1	1910
000176F	1772574	1772628	000193F	290182	293242	-54	3060	3114
000176F	1763674	1763683	000193F	302187	303340	9	1153	1144
000176F	1755448	1757054	000193F	310667	310682	1606	-15	1621
000176F	1723434	1723497	000193F	342256	343849	-63	1593	1656
000176F	1711525	1711531	000193F	355984	357137	6	1153	1147
000176F	1679202	1681054	000193F	386450	386458	1852	-8	1860
000176F	1646252	1646264	000193F	424273	431181	12	6908	6896
000176F	1632393	1632495	000193F	445455	446913	102	1458	1356
000176F	1628307	1628402	000193F	450904	455842	95	4938	4843
000176F	1624124	1625181	000193F	459092	459097	1057	-5	1062
000176F	1580783	1580785	000193F	501769	503346	2	1577	1575
000176F	1557098	1562351	000193F	522030	522037	5253	-7	5260
000176F	1439100	1440427	000193F	637116	637135	1327	-19	1346
000176F	1434868	1436297	000193F	639677	639688	1429	-11	1440
000176F	1419780	1419792	000193F	655055	657033	-12	1978	1990
000176F	1412108	1413236	000193F	663367	663368	1128	-1	1129
000176F	1403237	1403239	000193F	672340	673517	-2	1177	1179
000176F	1394053	1394081	000193F	683966	685065	-28	1099	1127
000176F	1381087	1381094	000193F	695143	697164	7	2021	2014
000176F	1380184	1380207	000193F	698067	699463	-23	1396	1419
000176F	1281821	1281846	000193F	796970	798527	-25	1557	1582
000176F	1253502	1253531	000193F	827998	831287	29	3289	3260
000176F	1246591	1246600	000193F	838202	839360	-9	1158	1167
000176F	1181822	1181825	000193F	904386	905515	-3	1129	1132
000176F	1177757	1180115	000193F	907225	907275	2358	50	2308
000176F	1098376	1098477	000193F	984522	989566	101	5044	4943
000176F	1070465	1070486	000193F	1017968	1019919	21	1951	1930
000176F	1007524	1009037	000193F	1080262	1080272	1513	-10	1523
000176F	983265	985242	000193F	1101768	1101858	1977	90	1887
000176F	837698	839362	000193F	1240378	1240384	1664	-6	1670
000176F	836546	836572	000193F	1241530	1242655	-26	1125	1151
000176F	811187	812767	000193F	1267146	1267148	1580	-2	1582
000176F	751062	751065	000193F	1325357	1327151	-3	1794	1797
000176F	673355	673374	000416F	32886	35011	-19	2125	2144
000176F	490590	491988	000416F	218206	218218	1398	-12	1410
000176F	466642	468684	000416F	241327	241331	2042	-4	2046
000176F	453561	454745	000416F	254099	254101	1184	-2	1186
000176F	369072	370575	000416F	338917	338923	1503	6	1497
000176F	361956	364218	000416F	343982	343984	2262	-2	2264
000176F	351007	356452	000416F	348484	348500	5445	-16	5461
000176F	292983	296619	000416F	399385	399393	3636	-8	3644
000176F	251161	254316	000416F	435881	435895	3155	-14	3169
000176F	213376	216998	000416F	470249	470264	3622	-15	3637
000176F	140585	140701	000416F	545580	548153	116	2573	2457
000176F	137585	138721	000416F	550090	550096	1136	6	1130
000176F	131766	131790	000416F	556090	568612	-24	12522	12546
000012F	5751099	5752224	000593F	111526	111527	1125	-1	1126
000012F	5732142	5732146	000593F	130501	131706	-4	1205	1209
000012F	5677704	5679123	000593F	187792	187813	1419	-21	1440
000012F	5654265	5659530	000593F	205248	205265	5265	-17	5282
000012F	5646510	5646544	000593F	213323	218981	-34	5658	5692
000012F	5634601	5635945	000593F	229304	229324	1344	-20	1364
000012F	5620865	5620931	000593F	242937	244223	-66	1286	1352
000012F	5530166	5530170	000593F	332435	336033	-4	3598	3602
000012F	5510597	5511724	000593F	353307	353317	1127	-10	1137
000012F	5173166	5173202	000122F	275817	277890	36	2073	2037
000012F	5131647	5131675	000122F	319237	321795	-28	2558	2586
000012F	5118772	5118775	000122F	335901	336978	3	1077	1074
000012F	5106247	5106263	000122F	349962	351533	-16	1571	1587
000012F	5077600	5079639	000122F	378269	378273	2039	-4	2043
000012F	5060639	5060674	000122F	394048	395969	35	1921	1886
000012F	5029806	5034899	000122F	421742	421814	5093	72	5021
000012F	5024519	5024541	000122F	427628	429002	-22	1374	1396
000012F	4996483	4996494	000122F	460061	462185	-11	2124	2135
000012F	4990612	4990654	000122F	468499	470433	-42	1934	1976
000012F	4980250	4980272	000122F	480538	482015	22	1477	1455
000012F	4974286	4975441	000122F	486483	486603	1155	120	1035
000012F	4971792	4973163	000122F	487726	487751	1371	25	1346
000012F	4953327	4957022	000122F	504134	504135	3695	-1	3696
000012F	4950929	4952287	000122F	505171	505174	1358	-3	1361
000012F	4937464	4937469	000122F	517885	519239	-5	1354	1359
000012F	4933952	4933981	000122F	523656	527089	-29	3433	3462
000012F	4923637	4925381	000122F	535996	536110	1744	114	1630
000012F	4918779	4920468	000122F	539242	539244	1689	-2	1691
000012F	4897902	4897923	000122F	571489	574670	21	3181	3160
000012F	4868554	4874285	000122F	599330	599476	5731	146	5585
000012F	4861230	4863685	000122F	603929	603962	2455	33	2422
000012F	4848024	4848058	000122F	614211	616126	-34	1915	1949
000012F	4785456	4787022	000122F	677472	677483	1566	-11	1577
000012F	4756616	4758795	000122F	713383	713395	2179	-12	2191
000012F	4726870	4727003	000122F	749002	750364	133	1362	1229
000012F	4722494	4723620	000122F	753110	753116	1126	-6	1132
000012F	4710780	4712225	000122F	764010	764018	1445	-8	1453
000012F	4650465	4656676	000122F	819812	819854	6211	42	6169
000012F	4579284	4579352	000122F	892431	895140	68	2709	2641
000012F	4492907	4492909	000122F	984355	985447	2	1092	1090
000012F	4464573	4466207	000122F	1012342	1012346	1634	-4	1638
000012F	4420343	4420364	000122F	1053719	1054986	-21	1267	1288
000012F	4408899	4408911	000122F	1065342	1066671	12	1329	1317
000012F	4391060	4392477	000122F	1082797	1082800	1417	-3	1420
000012F	4368957	4371394	000122F	1102567	1102656	2437	89	2348
000012F	4312925	4314048	000122F	1156391	1156401	1123	-10	1133
000012F	4292419	4292424	000122F	1176805	1186550	-5	9745	9750
000012F	4266837	4266853	000122F	1212538	1217797	16	5259	5243
000012F	4236956	4240075	000122F	1244708	1244717	3119	9	3110
000012F	4213537	4215134	000122F	1266414	1266418	1597	-4	1601
000012F	4125411	4125411	000122F	1357089	1358337	0	1248	1248
000012F	4093040	4093076	000122F	1388870	1394611	-36	5741	5777
000012F	4085919	4086996	000122F	1400315	1400373	1077	-58	1135
000012F	4072307	4074998	000122F	1409798	1409804	2691	-6	2697
000012F	4071331	4071360	000122F	1410774	1413902	-29	3128	3157
000012F	4055115	4058483	000122F	1426298	1426305	3368	-7	3375
000012F	4042767	4046978	000122F	1433123	1433146	4211	23	4188
000012F	4037140	4037151	000122F	1439143	1440282	-11	1139	1150
000012F	3965221	3965225	000122F	1496482	1501738	-4	5256	5260
000012F	3915405	3915420	000122F	1549028	1550904	-15	1876	1891
000012F	3909364	3910777	000122F	1554847	1554878	1413	-31	1444
000012F	3907438	3907485	000122F	1556726	1558738	47	2012	1965
000012F	3873012	3874174	000122F	1590395	1590399	1162	4	1158
000012F	3868148	3870090	000122F	1593278	1593357	1942	79	1863
000012F	3846824	3848814	000122F	1612660	1612706	1990	46	1944
000012F	3839330	3839331	000122F	1619936	1622027	1	2091	2090
000012F	3813497	3814639	000122F	1647080	1647103	1142	-23	1165
000012F	3809696	3811323	000122F	1649312	1649318	1627	6	1621
000012F	3797389	3802670	000122F	1656095	1656101	5281	-6	5287
000012F	3774868	3774870	000122F	1678150	1679589	2	1439	1437
000012F	3762924	3765394	000122F	1690068	1690078	2470	10	2460
000012F	3744275	3747280	000122F	1705813	1705832	3005	-19	3024
000012F	3734550	3735981	000122F	1714091	1714107	1431	-16	1447
000012F	3718213	3718247	000122F	1730311	1734057	34	3746	3712
000012F	3667472	3667494	000122F	1785656	1787266	22	1610	1588
000012F	3563549	3564677	000356F	21462	21470	1128	-8	1136
000012F	3524451	3524452	000356F	57854	58952	-1	1098	1099
000012F	3472947	3474055	000356F	109473	109480	1108	-7	1115
000012F	3452730	3455547	000356F	126857	126862	2817	-5	2822
000012F	3435644	3435683	000356F	143897	145984	39	2087	2048
000012F	3433162	3433170	000356F	148650	150435	8	1785	1777
000012F	3407425	3409036	000356F	174799	174801	1611	2	1609
000012F	3362287	3362330	000356F	218562	220617	-43	2055	2098
000012F	3334206	3335314	000356F	247498	247508	1108	-10	1118
000012F	3306676	3307782	000356F	274990	275000	1106	-10	1116
000012F	3278508	3278533	000356F	302104	303710	25	1606	1581
000012F	3256101	3256121	000356F	326990	328069	-20	1079	1099
000012F	3214185	3214204	000356F	368514	369995	-19	1481	1500
000012F	3195716	3196921	000356F	389355	389355	1205	0	1205
000012F	3135204	3136843	000356F	448364	448370	1639	6	1633
000012F	3124116	3124129	000356F	459363	462038	-13	2675	2688
000012F	3116717	3116745	000356F	469478	473475	-28	3997	4025
000012F	3084356	3086152	000356F	503019	503024	1796	-5	1801
000012F	3073553	3074677	000356F	513520	513543	1124	23	1101
000012F	3006860	3006998	000356F	578989	580293	138	1304	1166
000012F	2981917	2981932	000356F	607000	610428	-15	3428	3443
000012F	2971637	2972774	000356F	619601	619628	1137	-27	1164
000012F	2953581	2955016	000356F	636484	636492	1435	-8	1443
000012F	2951999	2952010	000356F	638011	639136	-11	1125	1136
000012F	2949049	2950476	000356F	640667	640670	1427	-3	1430
000012F	2898183	2898184	000356F	691579	692747	1	1168	1167
000012F	2895413	2895451	000356F	695544	696650	38	1106	1068
000012F	2888367	2890319	000356F	701442	701464	1952	22	1930
000012F	2792806	2793966	000356F	797303	797308	1160	-5	1165
000012F	2765834	2767266	000356F	822563	822581	1432	18	1414
000012F	2695570	2695592	000359F	42632	44806	-22	2174	2196
000012F	2671449	2672583	000359F	70070	70077	1134	-7	1141
000012F	2634885	2634935	000359F	105842	108166	-50	2324	2374
000012F	2627112	2627134	000359F	116558	118161	22	1603	1581
000012F	2582909	2582968	000359F	152171	157270	-59	5099	5158
000012F	2576286	2576293	000359F	163945	165860	7	1915	1908
000012F	2562038	2562080	000359F	178929	181483	-42	2554	2596
000012F	2532581	2532593	000359F	213694	218184	12	4490	4478
000012F	2524895	2526079	000359F	224071	224079	1184	-8	1192
000012F	2502060	2503238	000359F	243166	243176	1178	-10	1188
000012F	2436685	2436697	000359F	307183	309175	-12	1992	2004
000012F	2417874	2417920	000359F	329069	332085	46	3016	2970
000012F	2411442	2411443	000359F	338096	339608	1	1512	1511
000012F	2394210	2394264	000359F	362556	364812	-54	2256	2310
000012F	2387105	2387187	000359F	372056	374133	82	2077	1995
000012F	2370840	2372196	000359F	389607	389611	1356	-4	1360
000012F	2358221	2359818	000359F	400671	400684	1597	-13	1610
000012F	2344034	2344089	000359F	417261	418682	55	1421	1366
000012F	2338041	2340200	000359F	422509	422516	2159	-7	2166
000012F	2326352	2327566	000359F	433657	433664	1214	-7	1221
000012F	2310927	2312394	000359F	447307	447315	1467	-8	1475
000012F	2253323	2257611	000359F	494530	494532	4288	2	4286
000012F	2153417	2154840	000359F	589035	589045	1423	10	1413
000012F	2146038	2147616	000359F	594827	594846	1578	-19	1597
000012F	2136060	2136065	000359F	603956	606281	5	2325	2320
000012F	2132182	2132211	000359F	609929	622002	29	12073	12044
000012F	2074918	2074930	000359F	683910	688470	-12	4560	4572
000012F	2063283	2067387	000359F	695170	695178	4104	-8	4112
000012F	2035116	2037533	000359F	721018	721021	2417	3	2414
000012F	1871784	1871796	000409F	29147	32281	-12	3134	3146
000012F	1863986	1863993	000409F	41139	42251	-7	1112	1119
000012F	1857490	1859062	000409F	47547	47555	1572	8	1564
000012F	1845771	1847862	000409F	57226	57226	2091	0	2091
000012F	1838654	1838700	000409F	64036	69665	46	5629	5583
000012F	1728317	1728398	000409F	176266	177635	-81	1369	1450
000012F	1689098	1689120	000409F	215260	216709	22	1449	1427
000012F	1667721	1669526	000409F	238709	238715	1805	-6	1811
000012F	1646983	1652479	000409F	257303	257311	5496	-8	5504
000012F	1643648	1645095	000409F	259189	259191	1447	-2	1449
000012F	1596522	1597697	000409F	303999	304003	1175	-4	1179
000012F	1587762	1589075	000409F	324075	324089	1313	-14	1327
000012F	1571096	1572233	000409F	338768	338781	1137	-13	1150
000012F	1518891	1520947	000409F	388066	388067	2056	1	2055
000012F	1487240	1487265	000409F	421219	422377	-25	1158	1183
000012F	1452089	1452097	000409F	454332	457978	-8	3646	3654
000012F	1442259	1444266	000409F	465239	465248	2007	-9	2016
000012F	1426354	1427461	000409F	480172	480173	1107	1	1106
000012F	1389716	1391673	000409F	511189	511194	1957	-5	1962
000012F	1152262	1154861	000586F	360982	361002	2599	20	2579
000012F	1019261	1020829	000586F	233443	233445	1568	-2	1570
000012F	1005462	1005466	000586F	216500	217838	-4	1338	1342
000012F	957309	959078	000586F	168216	168260	1769	44	1725
000012F	954421	954431	000586F	159397	165328	-10	5931	5941
000012F	947027	950517	000586F	155910	155915	3490	-5	3495
000012F	911615	913909	000586F	122932	122939	2294	7	2287
000012F	908964	908987	000586F	118206	119384	-23	1178	1201
000012F	905997	906004	000586F	113515	115216	-7	1701	1708
000012F	887424	887453	000586F	90221	94277	-29	4056	4085
000012F	852309	855665	000586F	58778	58790	3356	-12	3368
000012F	719726	721155	000710F	240171	240179	1429	-8	1437
000012F	712890	712906	000710F	232464	233756	-16	1292	1308
000012F	706946	707059	000710F	225570	227314	113	1744	1631
000012F	696909	699906	000710F	218579	218589	2997	-10	3007
000012F	670409	672067	000710F	193977	193988	1658	-11	1669
000012F	654263	666036	000710F	190118	190124	11773	-6	11779
000012F	637496	638704	000710F	174770	174789	1208	-19	1227
000012F	635437	635442	000710F	169867	172326	-5	2459	2464
000012F	627450	630105	000710F	164255	164265	2655	10	2645
000012F	617444	618872	000710F	155677	155694	1428	-17	1445
000012F	614847	616656	000710F	154906	154917	1809	-11	1820
000012F	605168	606354	000710F	147038	147044	1186	-6	1192
000012F	599590	600857	000710F	142852	142870	1267	18	1249
000012F	574463	577693	000710F	120886	120913	3230	27	3203
000012F	565049	565062	000710F	109812	111129	-13	1317	1330
000012F	556653	557701	000710F	102542	102549	1048	-7	1055
000012F	550747	552228	000710F	97840	97843	1481	-3	1484
000391F	504920	504940	000381F	568985	570866	-20	1881	1901
000391F	469905	471726	000381F	533450	533509	1821	59	1762
000391F	447222	447231	000381F	515046	516175	-9	1129	1138
000391F	442346	444023	000381F	511823	511838	1677	15	1662
000391F	428115	428119	000381F	496430	497572	-4	1142	1146
000391F	426746	426799	000381F	494399	495410	-53	1011	1064
000391F	384660	384662	000381F	455063	456168	-2	1105	1107
000391F	348654	350353	000381F	421581	421586	1699	-5	1704
000391F	320660	322125	000381F	396164	396165	1465	-1	1466
000391F	316818	316835	000381F	390926	392323	-17	1397	1414
000391F	313297	313298	000381F	386046	387356	1	1310	1309
000391F	274719	275956	000381F	348448	348449	1237	-1	1238
000391F	256457	256463	000381F	329491	330958	-6	1467	1473
000391F	199313	199314	000381F	272218	273422	1	1204	1203
000391F	185453	185474	000381F	260874	262564	21	1690	1669
000391F	177950	179707	000381F	255128	255134	1757	-6	1763
000391F	175412	175470	000381F	249054	252622	-58	3568	3626
000391F	169106	169126	000381F	241381	242608	20	1227	1207
000391F	162777	162780	000381F	233651	235052	-3	1401	1404
000391F	151351	151354	000381F	220446	222464	3	2018	2015
000391F	62776	62811	000381F	136047	137678	-35	1631	1666
000391F	57373	57424	000381F	129370	130660	51	1290	1239
000373F	384818	388442	000559F	80288	80328	3624	40	3584
000373F	338150	338186	000559F	128765	129841	-36	1076	1112
000373F	335766	335774	000559F	132082	133547	-8	1465	1473
000373F	283621	283621	000559F	185470	187517	0	2047	2047
000373F	277046	278149	000559F	193218	193223	1103	-5	1108
000373F	241171	241174	000559F	223792	225873	3	2081	2078
000373F	229901	229915	000559F	237677	239169	-14	1492	1506
000373F	190486	192029	000559F	276540	276546	1543	-6	1549
000373F	153050	156472	000559F	309088	309199	3422	111	3311
000373F	146783	146798	000559F	314373	318435	15	4062	4047
000373F	143468	143471	000559F	321671	324254	-3	2583	2586
000373F	101444	101460	000559F	362624	363746	-16	1122	1138
000373F	98594	99693	000559F	365348	365351	1099	-3	1102
000373F	85099	85109	000559F	378982	382400	-10	3418	3428
000035F	1217641	1220639	000194F	35494	35500	2998	-6	3004
000035F	1204458	1204478	000194F	48357	49446	-20	1089	1109
000035F	1181814	1183246	000194F	69922	69927	1432	5	1427
000035F	1160346	1160362	000194F	92449	95472	-16	3023	3039
000035F	1121418	1121455	000194F	134351	136610	-37	2259	2296
000035F	1108237	1111016	000194F	147749	147751	2779	2	2777
000035F	1040413	1040413	000194F	192393	193465	0	1072	1072
000035F	1030331	1031599	000194F	202268	202268	1268	0	1268
000035F	969907	971191	000194F	260755	260758	1284	-3	1287
000035F	911214	912370	000194F	318358	318359	1156	-1	1157
000035F	822433	824104	000194F	404947	404955	1671	8	1663
000035F	768600	768610	000194F	457174	458379	-10	1205	1215
000035F	689349	690497	000194F	538219	538228	1148	-9	1157
000035F	673572	673594	000194F	553741	555920	-22	2179	2201
000035F	651091	657492	000194F	573877	573887	6401	-10	6411
000035F	606049	607348	000194F	616920	616920	1299	0	1299
000035F	601316	601322	000194F	621821	623134	6	1313	1307
000035F	577659	577701	000194F	648726	650741	42	2015	1973
000035F	562061	562062	000194F	666687	668822	-1	2135	2136
000035F	558052	559482	000194F	671398	671402	1430	-4	1434
000035F	551839	551890	000194F	678518	680035	51	1517	1466
000035F	539252	539323	000194F	697316	699529	-71	2213	2284
000035F	493805	499851	000194F	733693	733694	6046	-1	6047
000035F	452775	452798	000194F	772429	774399	23	1970	1947
000035F	447952	449132	000194F	778331	778332	1180	-1	1181
000035F	442646	442672	000194F	783885	785999	-26	2114	2140
000035F	425462	425464	000194F	800524	801876	2	1352	1350
000035F	418922	418924	000194F	807943	809086	-2	1143	1145
000035F	415882	417553	000194F	810543	810549	1671	-6	1677
000035F	408596	409765	000194F	816719	816726	1169	-7	1176
000035F	382518	385136	000194F	839827	839837	2618	-10	2628
000035F	368337	368339	000194F	854663	855982	-2	1319	1321
000035F	330293	338242	000194F	889710	889725	7949	-15	7964
000035F	265749	265750	000194F	935912	937026	-1	1114	1115
000035F	234806	234865	000194F	967643	968938	59	1295	1236
000035F	199345	199346	000194F	1003284	1004364	1	1080	1079
000035F	188501	189649	000194F	1014383	1014386	1148	-3	1151
000035F	177364	177378	000194F	1025559	1027341	14	1782	1768
000035F	156116	156138	000194F	1048907	1051639	22	2732	2710
000035F	96624	99774	000194F	1105020	1105042	3150	-22	3172
000035F	88983	89004	000194F	1112580	1115109	-21	2529	2550
000035F	69232	69301	000194F	1134849	1136208	-69	1359	1428
000035F	65376	65448	000194F	1140508	1141601	72	1093	1021
000035F	62526	62531	000194F	1144451	1145546	-5	1095	1100
000035F	54104	54107	000194F	1155063	1157293	3	2230	2227
000035F	51201	52811	000194F	1158570	1158586	1610	-16	1626
000035F	33756	36403	000194F	1174656	1174772	2647	116	2531
000035F	19912	19968	000194F	1187855	1189040	56	1185	1129
000035F	1498543	1503934	000486F	369415	369423	5391	-8	5399
000035F	1465015	1465020	000486F	404846	407558	-5	2712	2717
000035F	1447051	1447108	000486F	430575	431781	-57	1206	1263
000035F	1432683	1434292	000486F	443764	443777	1609	-13	1622
000035F	1369617	1369626	000486F	494926	496491	9	1565	1556
000035F	1315296	1318307	000486F	547438	547463	3011	25	2986
000035F	1306339	1307824	000486F	554853	554863	1485	-10	1495
000035F	1292990	1293005	000486F	569144	570810	-15	1666	1681
000035F	2633037	2633041	000341F	633261	634310	4	1049	1045
000035F	2630919	2632246	000341F	632470	632478	1327	-8	1335
000035F	2611716	2613102	000341F	615149	615157	1386	-8	1394
000035F	2586744	2586761	000341F	588522	590833	-17	2311	2328
000035F	2565821	2567423	000341F	568856	568873	1602	-17	1619
000035F	2560016	2563765	000341F	566817	566821	3749	-4	3753
000035F	2536559	2536567	000341F	544077	545316	-8	1239	1247
000035F	2514635	2514647	000341F	518122	519967	-12	1845	1857
000035F	2508030	2508054	000341F	511441	512617	24	1176	1152
000035F	2494172	2494173	000341F	496087	497598	-1	1511	1512
000035F	2483491	2483534	000341F	482862	484352	43	1490	1447
000035F	2474063	2474074	000341F	470087	473506	-11	3419	3430
000035F	2466089	2466099	000341F	457022	461954	10	4932	4922
000035F	2446013	2448133	000341F	440017	440027	2120	10	2110
000035F	2427656	2427660	000341F	420251	421921	-4	1670	1674
000035F	2420899	2422268	000341F	414800	414816	1369	16	1353
000035F	2416563	2416588	000341F	408814	410053	25	1239	1214
000035F	2411171	2412235	000341F	405250	405326	1064	-76	1140
000035F	2357842	2357873	000341F	348137	350940	31	2803	2772
000035F	2337155	2337277	000341F	324841	328584	122	3743	3621
000035F	2334187	2334272	000341F	319473	321102	-85	1629	1714
000035F	2255682	2257063	000341F	246298	246302	1381	-4	1385
000035F	2210462	2213819	000341F	205331	205334	3357	-3	3360
000035F	2198048	2198124	000341F	190205	192001	76	1796	1720
000035F	2192337	2195470	000341F	187625	187627	3133	2	3131
000035F	2170174	2170176	000341F	164293	165609	-2	1316	1318
000035F	2151458	2152582	000341F	146026	146037	1124	-11	1135
000035F	2096419	2096439	000341F	91509	93176	-20	1667	1687
000035F	2089879	2089941	000341F	82836	84892	-62	2056	2118
000035F	2077101	2077180	000341F	69006	70193	79	1187	1108
000035F	3472401	3472411	000292F	649762	650862	-10	1100	1110
000035F	3462461	3464983	000292F	658246	658263	2522	-17	2539
000035F	3440865	3440889	000292F	678318	683615	24	5297	5273
000035F	3434583	3434587	000292F	689862	690982	4	1120	1116
000035F	3407523	3409400	000292F	714728	714732	1877	4	1873
000035F	3390578	3392084	000292F	730291	730300	1506	-9	1515
000035F	3368991	3371618	000292F	749763	749778	2627	-15	2642
000035F	3362529	3367772	000292F	750976	750982	5243	-6	5249
000035F	3353491	3359770	000292F	753728	753735	6279	-7	6286
000035F	3321938	3323973	000292F	785104	785212	2035	108	1927
000035F	3272472	3274189	000292F	831923	831929	1717	-6	1723
000035F	3258362	3258364	000292F	846033	848137	-2	2104	2106
000035F	3255388	3255437	000292F	851460	852835	-49	1375	1424
000035F	3251332	3251348	000292F	856133	858750	16	2617	2601
000035F	3223586	3223609	000292F	886409	887542	23	1133	1110
000035F	3198584	3198599	000292F	911526	912633	-15	1107	1122
000035F	3190129	3191697	000292F	918728	918734	1568	6	1562
000212F	110240	112342	000385F	551275	551344	2102	69	2033
000212F	39119	42353	000385F	615434	615562	3234	128	3106
000212F	33901	33937	000385F	620386	627666	-36	7280	7316
000416F	578829	584078	000423F	304075	304077	5249	-2	5251
000416F	562758	564546	000423F	318719	318729	1788	-10	1798
000416F	556596	558455	000423F	323022	323027	1859	-5	1864
000416F	513198	513235	000423F	366201	368264	37	2063	2026
000416F	509076	509119	000423F	372214	375362	43	3148	3105
000416F	502789	502800	000423F	380380	385646	11	5266	5255
000416F	482840	482841	000423F	408874	410317	-1	1443	1444
000416F	451888	453566	000423F	438600	438603	1678	-3	1681
000416F	428573	431233	000423F	459268	459279	2660	-11	2671
000416F	395333	397955	000423F	484135	484137	2622	-2	2624
000416F	360843	361901	000423F	518352	518366	1058	-14	1072
000125F	335780	335781	001005F	56529	58476	1	1947	1946
000125F	1701447	1701499	000218F	1247970	1249482	52	1512	1460
000125F	1693009	1694252	000218F	1242178	1242179	1243	-1	1244
000125F	1646948	1646962	000218F	1197167	1198267	-14	1100	1114
000125F	1633893	1636204	000218F	1186142	1186144	2311	-2	2313
000125F	1619260	1619261	000218F	1169948	1171603	1	1655	1654
000125F	1613242	1614661	000218F	1164256	1164258	1419	-2	1421
000125F	1587331	1588795	000218F	1144250	1144312	1464	-62	1526
000125F	1572551	1572631	000218F	1128102	1129188	80	1086	1006
000125F	1504139	1511449	000218F	1071273	1071278	7310	-5	7315
000125F	1485743	1485747	000218F	1049650	1051793	4	2143	2139
000125F	1342519	1343645	000218F	897752	897760	1126	-8	1134
000125F	1320294	1321650	000218F	877114	877115	1356	-1	1357
000125F	1276731	1276870	000218F	826675	832692	139	6017	5878
000125F	1196459	1196477	000218F	750491	751600	-18	1109	1127
000125F	1183084	1183093	000218F	732613	735221	-9	2608	2617
000125F	1178776	1180927	000218F	730447	730454	2151	-7	2158
000125F	1175428	1177526	000218F	729162	729179	2098	-17	2115
000125F	1169396	1171219	000218F	724820	724824	1823	-4	1827
000125F	1165870	1167237	000218F	722665	722678	1367	-13	1380
000125F	1139918	1144718	000218F	700638	700647	4800	9	4791
000125F	1116978	1118995	000218F	678327	678327	2017	0	2017
000125F	1105833	1105852	000218F	666305	668135	19	1830	1811
000125F	1084444	1087874	000218F	648248	648257	3430	-9	3439
000125F	1057028	1057066	000218F	615817	620171	-38	4354	4392
000125F	1044391	1044456	000218F	601418	603018	65	1600	1535
000125F	1827995	1828009	000672F	276973	278380	-14	1407	1421
000125F	1817331	1817365	000672F	288980	290190	-34	1210	1244
000125F	2516810	2518163	000611F	309775	309791	1353	-16	1369
000125F	2508452	2510601	000611F	302927	302946	2149	19	2130
000125F	2497808	2497823	000611F	290627	291676	15	1049	1034
000125F	2496775	2496785	000611F	286030	289391	-10	3361	3371
000125F	2470756	2471805	000611F	261613	261620	1049	-7	1056
000125F	2452830	2455282	000611F	246058	246064	2452	-6	2458
000514F	284183	285312	000648F	70818	70826	1129	-8	1137
000514F	256653	256728	000648F	97579	98564	-75	985	1060
000514F	204449	204453	000648F	159837	163567	-4	3730	3734
000514F	201325	202798	000648F	165222	165343	1473	121	1352
000514F	131633	131663	000648F	237362	238778	30	1416	1386
000299F	744349	744360	000056F	2626360	2628656	-11	2296	2307
000299F	677389	678515	000056F	2564791	2564799	1126	-8	1134
000299F	668131	668184	000056F	2549188	2555472	53	6284	6231
000299F	652141	652158	000056F	2529330	2531080	-17	1750	1767
000299F	547410	547436	000056F	2434884	2436300	-26	1416	1442
000299F	448370	449478	000056F	2336141	2336186	1108	45	1063
000299F	431022	431075	000056F	2316222	2319359	-53	3137	3190
000299F	427477	427487	000056F	2311191	2312634	10	1443	1433
000299F	413721	413722	000056F	2292152	2296873	-1	4721	4722
000299F	888362	889453	000585F	344950	344965	1091	-15	1106
000299F	874817	874965	000585F	359009	361432	148	2423	2275
000299F	822585	824698	000585F	410141	410208	2113	67	2046
000055F	3279909	3279956	000464F	104101	107259	-47	3158	3205
000055F	3275373	3276536	000464F	100498	100501	1163	-3	1166
000055F	3227740	3227765	000464F	50217	55765	-25	5548	5573
000055F	3209074	3209078	000464F	30018	31310	4	1292	1288
000055F	3206334	3206340	000464F	24718	27217	-6	2499	2505
000055F	3186967	3188964	000464F	7143	7154	1997	-11	2008
000055F	3153689	3154838	000351F	839301	839306	1149	5	1144
000055F	3134979	3137394	000351F	823653	823659	2415	-6	2421
000055F	3130546	3131635	000351F	819703	819730	1089	27	1062
000055F	3103596	3103616	000351F	788419	793988	20	5569	5549
000055F	3085094	3086265	000351F	769580	769589	1171	-9	1180
000055F	3041713	3041752	000351F	723510	727236	-39	3726	3765
000055F	2996123	2996272	000351F	678842	681858	-149	3016	3165
000055F	2951607	2951700	000351F	630539	631623	-93	1084	1177
000055F	2940899	2942464	000351F	621303	621307	1565	-4	1569
000055F	2931198	2934972	000351F	615448	615449	3774	-1	3775
000055F	2881657	2884743	000351F	568554	568572	3086	-18	3104
000055F	2821500	2821504	000351F	502285	505534	4	3249	3245
000055F	2810818	2816111	000351F	496610	496729	5293	119	5174
000055F	2730144	2731538	000351F	425650	425676	1394	26	1368
000055F	2686551	2686611	000351F	380331	382066	-60	1735	1795
000055F	2682359	2684372	000351F	378092	378092	2013	0	2013
000055F	2678505	2679820	000351F	375865	375868	1315	3	1312
000055F	2663082	2663095	000351F	358231	360298	13	2067	2054
000055F	2592248	2592310	000351F	287808	290012	-62	2204	2266
000055F	2583443	2583450	000351F	278787	280230	-7	1443	1450
000055F	2578040	2581337	000351F	276672	276674	3297	2	3295
000055F	2573136	2573145	000351F	270761	271998	9	1237	1228
000055F	2527462	2527475	000351F	217881	219180	13	1299	1286
000055F	2476851	2476881	000351F	171650	173415	-30	1765	1795
000055F	2465333	2467766	000351F	161677	161680	2433	-3	2436
000055F	2293918	2293935	000532F	495600	497287	17	1687	1670
000055F	2276452	2281597	000532F	483020	483069	5145	49	5096
000055F	2268099	2269203	000532F	475485	475497	1104	-12	1116
000055F	2222217	2224569	000532F	431145	431242	2352	-97	2449
000055F	2191336	2191372	000532F	397953	398968	-36	1015	1051
000055F	2183391	2183392	000532F	387420	389963	-1	2543	2544
000055F	2172220	2172284	000532F	375995	377004	-64	1009	1073
000055F	2129902	2129980	000532F	324343	326993	-78	2650	2728
000055F	2093358	2095850	000532F	289510	289531	2492	-21	2513
000055F	2072404	2073701	000532F	268180	268185	1297	-5	1302
000055F	2069373	2069382	000532F	260722	265409	9	4687	4678
000055F	2052891	2052975	000532F	242516	244305	84	1789	1705
000055F	2022203	2023434	000532F	213833	213851	1231	-18	1249
000055F	2011551	2011561	000532F	198601	202034	10	3433	3423
000055F	1992308	1992345	000532F	177314	178596	37	1282	1245
000055F	1949394	1949394	000532F	125329	126407	0	1078	1078
000055F	1938104	1941090	000532F	117229	117238	2986	-9	2995
000055F	1902366	1905879	000532F	84750	84763	3513	-13	3526
000055F	1880436	1882654	000532F	64927	64957	2218	-30	2248
000055F	1864852	1864900	000532F	44087	48516	-48	4429	4477
000055F	1770170	1770203	000431F	647455	649069	33	1614	1581
000055F	1739304	1739310	000431F	614805	616165	-6	1360	1366
000055F	1714995	1715034	000431F	588994	589998	-39	1004	1043
000055F	1693511	1694999	000431F	569116	569117	1488	-1	1489
000055F	1653947	1655345	000431F	533165	533174	1398	-9	1407
000055F	1651650	1652764	000431F	531978	531991	1114	13	1101
000055F	1643844	1643871	000431F	522315	523910	27	1595	1568
000055F	1642150	1642175	000431F	516961	520247	-25	3286	3311
000055F	1590505	1593557	000431F	468371	468393	3052	-22	3074
000055F	1577654	1578791	000431F	456105	456160	1137	55	1082
000055F	1558334	1563788	000431F	442856	442861	5454	-5	5459
000055F	1557387	1557393	000431F	440229	441914	-6	1685	1691
000055F	1554995	1554997	000431F	435927	438048	2	2121	2119
000055F	1535286	1536381	000431F	417443	417447	1095	-4	1099
000055F	1500157	1505090	000431F	389246	389255	4933	-9	4942
000055F	1464525	1465744	000431F	352487	352497	1219	-10	1229
000055F	1428329	1428330	000431F	316567	317663	-1	1096	1097
000055F	1414881	1416308	000431F	305082	305087	1427	-5	1432
000055F	1411988	1412005	000431F	300561	302211	17	1650	1633
000055F	1374837	1376830	000431F	265557	265566	1993	-9	2002
000055F	1371718	1372768	000431F	263872	263880	1050	-8	1058
000055F	1343771	1347927	000431F	239976	239981	4156	-5	4161
000055F	1335983	1337052	000431F	234313	234313	1069	0	1069
000055F	1297718	1300860	000431F	200367	200386	3142	-19	3161
000055F	1252472	1252476	000431F	154259	155658	-4	1399	1403
000055F	1201047	1202916	000431F	103293	103303	1869	10	1859
000236F	1259360	1263298	000554F	242000	242005	3938	-5	3943
000236F	1240133	1240234	000554F	259159	260481	101	1322	1221
000236F	1233301	1235127	000554F	265487	265532	1826	45	1781
000236F	513727	513731	000604F	149035	150394	-4	1359	1363
000236F	497993	499628	000604F	135162	135164	1635	-2	1637
000236F	490832	492464	000604F	130666	130672	1632	-6	1638
000722F	92488	94625	000389F	73513	73517	2137	4	2133
000722F	41439	41488	000389F	123534	125103	49	1569	1520
000429F	248492	248506	000685F	255245	257369	-14	2124	2138
000465F	107688	108754	000514F	413879	413883	1066	-4	1070
000465F	92902	94007	000514F	426527	426535	1105	-8	1113
000566F	308795	310003	000939F	93397	93401	1208	4	1204
000566F	307852	307860	000939F	91352	92454	-8	1102	1110
000566F	295352	296459	000939F	78937	78954	1107	17	1090
000172F	280767	282517	000715F	14391	14402	1750	11	1739
000172F	234758	234762	000715F	61265	62907	-4	1642	1646
000172F	196790	196791	000715F	99893	101062	-1	1169	1170
000172F	193249	195853	000715F	102000	102133	2604	133	2471
000172F	159262	164314	000715F	132269	132326	5052	57	4995
000172F	119281	119289	000715F	168928	170012	-8	1084	1092
000172F	46834	46836	000715F	242809	245250	-2	2441	2443
000172F	886620	886658	000440F	84572	86151	-38	1579	1617
000172F	824609	824677	000440F	147218	148319	68	1101	1033
000172F	799166	800257	000440F	172736	172745	1091	-9	1100
000172F	794034	795212	000440F	176690	176736	1178	46	1132
000172F	769050	769057	000440F	201198	202813	7	1615	1608
000172F	744421	744444	000440F	224265	225828	-23	1563	1586
000172F	710484	710502	000440F	262150	264154	-18	2004	2022
000172F	690851	692893	000440F	283331	283373	2042	-42	2084
000172F	680478	680519	000440F	293534	298429	41	4895	4854
000172F	660539	661754	000440F	318379	318379	1215	0	1215
000172F	607879	613736	000440F	367284	367428	5857	144	5713
000172F	528230	528238	000440F	446609	448071	-8	1462	1470
000172F	498599	498683	000440F	479047	480715	84	1668	1584
000172F	478611	481121	000440F	497804	497814	2510	-10	2520
000172F	1497701	1501550	000482F	60452	60458	3849	-6	3855
000172F	1466626	1467737	000482F	89021	89046	1111	25	1086
000172F	1451843	1451844	000482F	105302	109382	1	4080	4079
000172F	1441666	1443069	000482F	119269	119274	1403	-5	1408
000172F	1438100	1438226	000482F	122744	123963	126	1219	1093
000172F	1398427	1398443	000482F	163613	164815	-16	1202	1218
000172F	1335287	1337755	000482F	210646	210653	2468	7	2461
000172F	1300583	1300592	000482F	245241	246377	-9	1136	1145
000172F	1297599	1297702	000482F	249295	252650	103	3355	3252
000172F	1233398	1236535	000482F	312869	312885	3137	-16	3153
000172F	1187536	1190551	000482F	418049	418065	3015	-16	3031
000172F	1179547	1181771	000482F	424131	424136	2224	5	2219
000172F	1163094	1163114	000482F	440457	441662	20	1205	1185
000172F	1146152	1146156	000482F	457750	459474	-4	1724	1728
000172F	1142514	1143745	000482F	461767	461775	1231	-8	1239
000172F	1133279	1134433	000482F	469328	469338	1154	-10	1164
000172F	1129605	1129611	000482F	473085	474533	6	1448	1442
000172F	1120074	1122005	000482F	482470	482476	1931	-6	1937
000172F	1073745	1073754	000482F	529036	530486	9	1450	1441
000172F	1058953	1060978	000482F	541928	541946	2025	18	2007
000172F	1045760	1046997	000482F	554133	554135	1237	-2	1239
000172F	1015523	1016655	000482F	583703	583707	1132	-4	1136
000172F	1934292	1935852	001055F	42044	42051	1560	-7	1567
000109F	2239459	2242224	000069F	1912552	1912554	2765	-2	2767
000109F	2215372	2216910	000069F	1889085	1889133	1538	48	1490
000109F	2170588	2172081	000069F	1847833	1847837	1493	-4	1497
000109F	2136781	2136799	000069F	1809099	1811506	-18	2407	2425
000109F	2127739	2127745	000069F	1794783	1800282	-6	5499	5505
000109F	2040434	2040450	000069F	1703761	1709264	16	5503	5487
000109F	2033907	2033931	000069F	1695167	1697268	-24	2101	2125
000109F	2007360	2007489	000069F	1664262	1670214	129	5952	5823
000109F	1994012	1996267	000069F	1653000	1653015	2255	15	2240
000109F	1968824	1968832	000069F	1626692	1627824	8	1132	1124
000109F	1947828	1949252	000069F	1608193	1608209	1424	-16	1440
000109F	1912528	1912634	000069F	1571524	1573054	106	1530	1424
000109F	1905200	1905243	000069F	1558046	1564193	43	6147	6104
000109F	1899871	1901402	000069F	1553581	1553588	1531	-7	1538
000109F	1888642	1890685	000069F	1543518	1543530	2043	-12	2055
000109F	1883926	1885487	000069F	1540130	1540265	1561	135	1426
000109F	1856913	1856924	000069F	1510155	1511587	-11	1432	1443
000109F	1819354	1819369	000069F	1487290	1489545	15	2255	2240
000109F	1781449	1781452	000069F	1423758	1425594	3	1836	1833
000109F	1753672	1753682	000069F	1395650	1397607	-10	1957	1967
000109F	1662838	1662886	000069F	1303350	1304448	-48	1098	1146
000109F	1639707	1639731	000069F	1279103	1280194	-24	1091	1115
000109F	1567394	1567503	000069F	1204750	1207482	109	2732	2623
000109F	1561420	1562976	000069F	1199764	1199768	1556	-4	1560
000109F	1525634	1525638	000069F	1157974	1160955	4	2981	2977
000109F	1523480	1523485	000069F	1152881	1155820	-5	2939	2944
000109F	1509366	1510698	000069F	1140355	1140355	1332	0	1332
000109F	1504862	1504894	000069F	1135463	1136744	32	1281	1249
000109F	1470990	1472501	000069F	1102802	1102815	1511	-13	1524
000109F	1457295	1458406	000069F	1090025	1090033	1111	8	1103
000109F	1324911	1324932	000069F	959975	961810	-21	1835	1856
000109F	1262707	1267961	000069F	903753	903761	5254	-8	5262
000109F	1254172	1255834	000069F	896892	896947	1662	-55	1717
000109F	1227704	1228737	000069F	880143	880166	1033	-23	1056
000109F	1171846	1172956	000069F	826131	826139	1110	-8	1118
000109F	1167167	1168969	000069F	823194	823200	1802	-6	1808
000109F	1161017	1161038	000069F	816332	817556	21	1224	1203
000109F	1139228	1139238	000069F	792199	798271	10	6072	6062
000109F	1134788	1134866	000069F	784602	787910	78	3308	3230
000109F	1130542	1132131	000069F	781921	781924	1589	3	1586
000109F	1127459	1128703	000069F	780082	780084	1244	-2	1246
000109F	1119232	1119255	000069F	770250	771381	-23	1131	1154
000109F	1086150	1086159	000069F	735482	737397	9	1915	1906
000109F	1041706	1044840	000069F	695508	695524	3134	-16	3150
000109F	962371	968104	000069F	625129	625135	5733	-6	5739
000109F	910523	912111	000069F	576700	576718	1588	-18	1606
000109F	865718	865743	000069F	529795	531275	-25	1480	1505
000109F	853610	855124	000069F	518855	518863	1514	-8	1522
000109F	820886	820892	000069F	476266	478185	-6	1919	1925
000109F	813696	816024	000069F	471433	471448	2328	-15	2343
000109F	812141	812222	000069F	468551	469893	-81	1342	1423
000109F	763639	763654	000069F	422050	424087	15	2037	2022
000109F	745681	745685	000069F	401790	402932	4	1142	1138
000109F	702434	704928	000069F	370432	370447	2494	-15	2509
000109F	693411	693491	000069F	358545	360585	80	2040	1960
000109F	681308	686714	000069F	350167	350168	5406	-1	5407
000109F	674643	676166	000069F	344918	344920	1523	-2	1525
000109F	645169	646742	000069F	315699	315701	1573	-2	1575
000109F	521234	522807	000069F	195301	195319	1573	-18	1591
000109F	505707	505711	000069F	181768	183084	4	1316	1312
000109F	488744	490758	000069F	167172	167177	2014	-5	2019
000109F	458044	460188	000069F	137408	137412	2144	-4	2148
000109F	408102	408107	000069F	83244	88313	-5	5069	5074
000109F	386147	387754	000069F	62804	62817	1607	-13	1620
000109F	355451	355510	000069F	30729	32258	59	1529	1470
000109F	354811	354849	000069F	29052	30089	-38	1037	1075
000109F	267441	268878	000495F	536564	536580	1437	-16	1453
000109F	250361	253980	000495F	523297	523299	3619	-2	3621
000109F	235235	235253	000495F	506849	508200	-18	1351	1369
000109F	214245	215371	000495F	487723	487755	1126	32	1094
000109F	204041	205200	000495F	478895	478902	1159	-7	1166
000109F	194996	196413	000495F	471169	471184	1417	15	1402
000109F	146132	147338	000495F	419960	419968	1206	8	1198
000109F	122083	122112	000495F	390916	396246	29	5330	5301
000109F	67949	68051	000495F	337561	339891	102	2330	2228
000109F	26670	26718	000495F	293250	295431	-48	2181	2229
000378F	241105	243323	000495F	26314	26319	2218	-5	2223
000378F	219217	219243	000495F	43049	45243	-26	2194	2220
000378F	211456	214011	000495F	50513	50521	2555	-8	2563
000378F	202705	203881	000495F	58720	58733	1176	-13	1189
000378F	101984	105086	000495F	157856	157871	3102	-15	3117
000378F	70626	71829	000495F	190447	190448	1203	-1	1204
000378F	64217	64232	000495F	196470	197997	-15	1527	1542
000378F	58605	60704	000495F	201252	201269	2099	17	2082
000378F	44588	45852	000495F	215065	215069	1264	-4	1268
000378F	34938	36717	000495F	223454	223477	1779	23	1756
000378F	20831	20862	000495F	238311	240076	-31	1765	1796
000378F	559920	559929	000446F	89486	93086	9	3600	3591
000378F	551566	552823	000446F	99668	99669	1257	1	1256
000378F	536623	536630	000446F	114744	116698	7	1954	1947
000378F	490515	494427	000446F	160206	160221	3912	-15	3927
000378F	475162	475176	000446F	176387	177609	14	1222	1208
000378F	462764	462772	000446F	187671	189841	-8	2170	2178
000378F	443363	445015	000446F	208501	208512	1652	-11	1663
000378F	423622	424933	000446F	226881	226893	1311	12	1299
000378F	351850	351864	000446F	299470	301655	14	2185	2171
000378F	341669	342778	000446F	311496	311501	1109	-5	1114
000378F	337276	337318	000446F	315889	320113	-42	4224	4266
000214F	412543	413639	001021F	91322	91324	1096	-2	1098
000214F	367271	371282	001021F	49742	49745	4011	-3	4014
000214F	348785	350026	001021F	31786	31795	1241	-9	1250
000214F	1547444	1547451	000311F	857620	858728	-7	1108	1115
000214F	1542096	1542142	000311F	845837	851182	-46	5345	5391
000214F	1495479	1495486	000311F	798134	799209	-7	1075	1082
000214F	1492174	1492202	000311F	792395	795319	-28	2924	2952
000214F	1484808	1485855	000311F	786048	786052	1047	-4	1051
000214F	1479236	1480598	000311F	782333	782340	1362	-7	1369
000214F	1461124	1463205	000311F	766168	766169	2081	-1	2082
000214F	1446875	1446880	000311F	746113	751484	-5	5371	5376
000214F	1437495	1445437	000311F	744670	744683	7942	-13	7955
000214F	1425151	1432933	000311F	739924	739925	7782	1	7781
000214F	1396639	1399818	000311F	716237	716256	3179	-19	3198
000214F	1380324	1380352	000311F	697661	699791	28	2130	2102
000214F	1376762	1376773	000311F	692991	694363	-11	1372	1383
000214F	1338133	1339322	000311F	656936	656939	1189	-3	1192
000214F	1330744	1330779	000311F	646559	649705	35	3146	3111
000214F	1323265	1327151	000311F	642921	642935	3886	-14	3900
000214F	1292507	1294726	000311F	612542	612543	2219	-1	2220
000214F	1266880	1272265	000311F	593164	593166	5385	2	5383
000214F	1258691	1258735	000311F	581821	585183	-44	3362	3406
000214F	1173761	1177382	000311F	502846	502863	3621	-17	3638
000214F	1172449	1172582	000311F	498487	501551	-133	3064	3197
000214F	1148891	1148933	000311F	469105	474774	42	5669	5627
000214F	1108956	1110587	000311F	438471	438474	1631	3	1628
000214F	1084867	1085993	000311F	422223	422231	1126	-8	1134
000214F	1076579	1078541	000311F	415341	415395	1962	54	1908
000214F	1070571	1072139	000311F	409965	409970	1568	-5	1573
000214F	1059016	1062856	000311F	403214	403220	3840	-6	3846
000214F	1054221	1056525	000311F	400700	400729	2304	29	2275
000214F	1034680	1034690	000311F	378179	380282	10	2103	2093
000214F	1023849	1023859	000311F	366350	367874	-10	1524	1534
000214F	1004037	1004077	000311F	341940	344398	40	2458	2418
000214F	978273	978302	000311F	321370	322675	-29	1305	1334
000214F	974813	974814	000311F	316102	317290	-1	1188	1189
000214F	965940	965947	000311F	305844	307228	-7	1384	1391
000214F	950248	954888	000311F	294156	294167	4640	11	4629
000214F	936530	938359	000311F	282809	282815	1829	-6	1835
000214F	907543	912563	000311F	258469	258473	5020	-4	5024
000214F	870323	870385	000311F	217377	218920	-62	1543	1605
000214F	848690	851830	000311F	198272	198272	3140	0	3140
000214F	830102	830112	000311F	177575	178845	-10	1270	1280
000214F	823495	824969	000311F	172249	172257	1474	-8	1482
000214F	808659	808777	000311F	154618	156411	118	1793	1675
000214F	799256	800421	000311F	147119	147127	1165	-8	1173
000214F	762421	762450	000311F	107683	109411	-29	1728	1757
000214F	710405	710458	000311F	49560	53141	-53	3581	3634
000193F	1635001	1635083	000641F	48374	50298	82	1924	1842
000193F	1606431	1606453	000641F	79437	86031	22	6594	6572
000193F	1586923	1586979	000641F	104515	105658	-56	1143	1199
000193F	1539063	1540766	000641F	150667	150672	1703	-5	1708
000193F	1531873	1531874	000641F	158218	163465	1	5247	5246
000193F	1455357	1455444	000641F	242248	246176	87	3928	3841
000193F	1409757	1413401	000641F	288984	288991	3644	-7	3651
000193F	1395546	1397969	000641F	301342	301354	2423	-12	2435
000193F	1355948	1357081	000641F	340256	340260	1133	-4	1137
000193F	1340431	1340446	000641F	356094	357568	15	1474	1459
000193F	1292958	1294168	000488F	32677	32684	1210	-7	1217
000193F	1290099	1292250	000488F	33377	33385	2151	-8	2159
000193F	1237985	1255678	000488F	67831	67852	17693	-21	17714
000193F	1206015	1207209	000488F	97809	97819	1194	-10	1204
000193F	1180452	1180475	000488F	122810	124277	-23	1467	1490
000193F	1174266	1174308	000488F	130405	131487	42	1082	1040
000193F	1146974	1147020	000488F	157557	163520	-46	5963	6009
000193F	1140575	1142230	000488F	168634	168704	1655	70	1585
000193F	1074842	1076346	000488F	231814	231850	1504	36	1468
000193F	1029686	1030860	000488F	272711	272720	1174	-9	1183
000193F	1022581	1022587	000488F	279696	281560	-6	1864	1870
000193F	999536	1000915	000488F	302660	302668	1379	-8	1387
000193F	968382	970659	000488F	331448	331462	2277	-14	2291
000193F	935338	936652	000488F	363605	363613	1314	-8	1322
000193F	915681	915692	000488F	383386	384473	11	1087	1076
000193F	911085	911092	000488F	389069	391980	-7	2911	2918
000193F	898924	900098	000488F	400947	400958	1174	-11	1185
000193F	869517	869539	000488F	430478	431594	-22	1116	1138
000193F	832357	832367	000488F	468167	469243	-10	1076	1086
000193F	810242	811757	000488F	489619	489622	1515	-3	1518
000193F	794270	797112	000488F	506235	506238	2842	-3	2845
000193F	785104	786459	000488F	514700	514706	1355	-6	1361
000193F	744809	749021	000488F	550125	550133	4212	-8	4220
000193F	718853	718886	000488F	575198	578732	-33	3534	3567
000193F	498632	498684	000188F	1238371	1241804	-52	3433	3485
000193F	471136	471144	000188F	1207952	1209907	-8	1955	1963
000193F	452792	452826	000188F	1182484	1188246	-34	5762	5796
000193F	417483	419576	000188F	1148952	1148974	2093	-22	2115
000193F	393387	411857	000188F	1143285	1143348	18470	63	18407
000193F	369377	373709	000188F	1122305	1122311	4332	-6	4338
000193F	358667	358712	000188F	1102790	1110354	-45	7564	7609
000193F	356097	357395	000188F	1101473	1101477	1298	-4	1302
000193F	313982	315207	000188F	1061420	1061423	1225	3	1222
000193F	263650	263686	000188F	1008295	1009629	-36	1334	1370
000193F	233142	233144	000188F	988122	989230	-2	1108	1110
000193F	206773	206807	000188F	960526	961629	-34	1103	1137
000193F	185274	187025	000188F	940744	940773	1751	-29	1780
000193F	172983	175312	000188F	932613	932614	2329	-1	2330
000193F	167498	169221	000188F	928852	928861	1723	-9	1732
000193F	158623	158635	000188F	920140	921202	-12	1062	1074
000193F	63154	65924	000188F	845372	845491	2770	119	2651
000193F	52441	52465	000188F	831806	834402	-24	2596	2620
000021F	746930	748081	000188F	13657	13669	1151	12	1139
000021F	733009	734314	000188F	26281	26387	1305	106	1199
000021F	728106	728120	000188F	31460	33566	14	2106	2092
000021F	723482	725919	000188F	35753	35758	2437	5	2432
000021F	708054	708056	000188F	50976	52069	-2	1093	1095
000021F	705374	706568	000188F	53347	53356	1194	-9	1203
000021F	606195	609621	000188F	148542	148544	3426	-2	3428
000021F	602730	602740	000188F	151997	157010	10	5013	5003
000021F	595757	597422	000188F	162316	162318	1665	-2	1667
000021F	570066	570191	000188F	186883	188771	125	1888	1763
000021F	548794	548796	000188F	211311	213687	2	2376	2374
000021F	484211	484248	000188F	279180	280893	-37	1713	1750
000021F	483435	483436	000188F	281706	282798	-1	1092	1093
000021F	477507	477515	000188F	289329	293243	-8	3914	3922
000021F	475364	475444	000188F	295314	297091	80	1777	1697
000021F	441724	441729	000188F	332296	333664	-5	1368	1373
000021F	428494	429767	000188F	341893	341900	1273	-7	1280
000021F	416157	416160	000188F	354422	356996	-3	2574	2577
000021F	404475	404564	000188F	369242	377585	89	8343	8254
000021F	371580	376987	000188F	405463	405469	5407	-6	5413
000021F	368219	368251	000188F	408792	411132	32	2340	2308
000021F	360826	366387	000188F	412959	412964	5561	-5	5566
000021F	330924	335828	000188F	440975	440982	4904	-7	4911
000021F	326016	327363	000188F	444483	444486	1347	-3	1350
000021F	306110	306114	000188F	465407	467823	-4	2416	2420
000021F	285236	287526	000188F	486251	486303	2290	52	2238
000021F	270796	275809	000188F	496097	496101	5013	-4	5017
000021F	257758	257759	000188F	507679	512057	1	4378	4377
000021F	248014	249574	000188F	519336	519342	1560	-6	1566
000021F	239528	242021	000188F	525213	525217	2493	-4	2497
000021F	219908	219936	000188F	545298	546634	-28	1336	1364
000021F	209796	209811	000188F	555602	559165	15	3563	3548
000021F	194244	196822	000188F	571263	571275	2578	-12	2590
000021F	191267	191269	000188F	573825	581653	-2	7828	7830
000021F	174890	176078	000188F	595515	595518	1188	-3	1191
000021F	163964	163966	000188F	606060	608263	2	2203	2201
000021F	148489	149953	000188F	624455	624463	1464	-8	1472
000021F	107688	111495	000188F	657985	657993	3807	-8	3815
000021F	99282	102426	000188F	663259	663273	3144	-14	3158
000021F	93579	94716	000188F	667595	667595	1137	0	1137
000021F	76640	77852	000188F	687955	688047	1212	92	1120
000021F	75490	75508	000188F	689158	690795	-18	1637	1655
000021F	60511	65517	000188F	701275	701299	5006	24	4982
000021F	1388734	1390933	000469F	99372	99373	2199	-1	2200
000021F	1385011	1385161	000469F	102945	104563	150	1618	1468
000021F	1382375	1382379	000469F	107199	108344	-4	1145	1149
000021F	1369160	1370213	000469F	119631	119640	1053	-9	1062
000021F	1353492	1353503	000469F	136658	138271	11	1613	1602
000021F	1292052	1292062	000469F	196780	200318	10	3538	3528
000021F	1282286	1282320	000469F	210167	211772	-34	1605	1639
000021F	1277713	1278923	000469F	214946	214960	1210	-14	1224
000021F	1270774	1272068	000469F	220452	220457	1294	-5	1299
000021F	1252996	1254081	000469F	237156	237165	1085	-9	1094
000021F	1243184	1243323	000469F	247076	248376	139	1300	1161
000021F	1237078	1238406	000469F	252728	252733	1328	-5	1333
000021F	1227182	1235016	000469F	254788	254790	7834	-2	7836
000021F	1202797	1204449	000469F	278791	278797	1652	-6	1658
000021F	1189448	1189482	000469F	292881	294131	-34	1250	1284
000021F	1188192	1188231	000469F	295382	296861	39	1479	1440
000021F	1184975	1185010	000469F	300078	301901	-35	1823	1858
000021F	1132591	1134460	000469F	343132	343133	1869	-1	1870
000021F	1115978	1118020	000469F	357007	357062	2042	55	1987
000021F	1081446	1090714	000469F	381415	381468	9268	53	9215
000021F	1074780	1074920	000469F	387994	389528	140	1534	1394
000021F	1070223	1073229	000469F	390908	390914	3006	-6	3012
000021F	1066683	1068429	000469F	392702	392800	1746	98	1648
000021F	1054213	1054235	000469F	405418	410843	-22	5425	5447
000021F	1052040	1052047	000469F	413009	415777	7	2768	2761
000021F	1021777	1021783	000469F	444748	450306	-6	5558	5564
000021F	1017751	1019020	000469F	453275	453285	1269	10	1259
000021F	1012332	1015669	000469F	455367	455454	3337	87	3250
000021F	981871	981881	000469F	485794	487329	10	1535	1525
000021F	974064	974073	000469F	494656	496216	9	1560	1551
000021F	934451	937299	000469F	533046	533046	2848	0	2848
000021F	899451	901194	000469F	565234	565239	1743	-5	1748
000021F	893292	893295	000469F	571393	573003	-3	1610	1613
000021F	891040	891059	000469F	575046	576831	-19	1785	1804
000021F	2412170	2412232	000295F	117779	119370	62	1591	1529
000021F	2400562	2402742	000295F	129568	129620	2180	52	2128
000021F	2367159	2371142	000295F	180973	180988	3983	-15	3998
000021F	2357976	2358003	000295F	189435	190558	27	1123	1096
000021F	2255000	2256763	000295F	291495	291558	1763	63	1700
000021F	2244994	2248142	000295F	298320	298343	3148	-23	3171
000021F	2205419	2207209	000295F	337634	337642	1790	-8	1798
000021F	2169514	2171718	000295F	370890	370913	2204	-23	2227
000021F	2150971	2153461	000295F	386624	386632	2490	8	2482
000021F	2144275	2146632	000295F	390966	390971	2357	-5	2362
000021F	2141547	2142749	000295F	392484	392492	1202	-8	1210
000021F	2134078	2139338	000295F	394671	394693	5260	-22	5282
000021F	2123602	2126155	000295F	403370	403374	2553	-4	2557
000021F	2106390	2111681	000295F	414313	414315	5291	-2	5293
000021F	2102756	2104783	000295F	415920	415922	2027	2	2025
000021F	2085103	2085104	000295F	433225	435061	1	1836	1835
000021F	2074131	2075253	000295F	445148	445174	1122	-26	1148
000021F	2046824	2048308	000295F	469909	469937	1484	28	1456
000021F	2042015	2043566	000295F	473158	473160	1551	-2	1553
000021F	2038004	2038009	000295F	477299	479126	5	1827	1822
000021F	2029966	2031348	000295F	485934	485936	1382	-2	1384
000021F	2010285	2011782	000295F	504003	504005	1497	-2	1499
000021F	2005356	2007025	000295F	507200	507205	1669	-5	1674
000021F	1985635	1985638	000295F	526241	527749	3	1508	1505
000021F	1978683	1982221	000295F	531156	531163	3538	-7	3545
000021F	1975959	1975986	000295F	533710	535160	-27	1450	1477
000021F	1907260	1908723	000295F	587285	587316	1463	-31	1494
000021F	1900879	1902164	000295F	591602	591611	1285	-9	1294
000021F	1870639	1870789	000295F	619653	622118	150	2465	2315
000021F	1845938	1845958	000295F	655856	660350	-20	4494	4514
000021F	1826050	1828799	000295F	677872	677875	2749	-3	2752
000021F	1822764	1822789	000295F	682831	684086	-25	1255	1280
000021F	1805403	1805426	000295F	701280	703574	-23	2294	2317
000021F	1800941	1800980	000295F	708189	709347	-39	1158	1197
000021F	1761034	1761100	000295F	749001	750119	-66	1118	1184
000021F	1741215	1742286	000295F	770129	770138	1071	-9	1080
000021F	1725640	1725728	000295F	784756	786941	88	2185	2097
000021F	1721295	1721308	000295F	792160	793195	-13	1035	1048
000021F	1678986	1680381	000295F	837350	837354	1395	-4	1399
000021F	1644754	1644777	000295F	871163	872727	23	1564	1541
000021F	1633241	1635102	000295F	881360	881372	1861	12	1849
000021F	1579547	1585090	000295F	928983	929026	5543	43	5500
000021F	1542063	1544577	000295F	965101	965112	2514	11	2503
000021F	1533526	1533591	000295F	973974	975765	65	1791	1726
000021F	1503066	1503173	000295F	1004409	1012768	107	8359	8252
000021F	3156436	3156446	000439F	69089	71035	10	1946	1936
000021F	3127941	3129289	000439F	97979	97982	1348	3	1345
000021F	2996651	2996674	000439F	233022	235049	23	2027	2004
000021F	2982102	2984411	000439F	247144	247200	2309	56	2253
000021F	2933331	2933380	000439F	296335	297651	49	1316	1267
000021F	2915136	2915206	000439F	315454	317014	-70	1560	1630
000021F	2895006	2898943	000439F	334551	334561	3937	-10	3947
000021F	2879695	2888665	000439F	340093	340098	8970	-5	8975
000021F	2844334	2844354	000439F	377123	379394	-20	2271	2291
000021F	5018710	5018756	000127F	1691072	1693797	46	2725	2679
000021F	5003373	5010873	000127F	1683803	1683909	7500	-106	7606
000021F	4998752	4998769	000127F	1676926	1678389	-17	1463	1480
000021F	4984863	4986348	000127F	1663427	1663452	1485	-25	1510
000021F	4968814	4968834	000127F	1645393	1646824	20	1431	1411
000021F	4868362	4868372	000127F	1541765	1542963	10	1198	1188
000021F	4860854	4861999	000127F	1535295	1535303	1145	-8	1153
000021F	4849487	4850788	000127F	1525955	1525968	1301	-13	1314
000021F	4818169	4818179	000127F	1492432	1494369	10	1937	1927
000021F	4783935	4785211	000127F	1466688	1466689	1276	1	1275
000021F	4762777	4763880	000127F	1447770	1447771	1103	-1	1104
000021F	4756560	4758330	000127F	1442652	1442659	1770	-7	1777
000021F	4736960	4738970	000127F	1424997	1425092	2010	95	1915
000021F	4732188	4733821	000127F	1421858	1421867	1633	-9	1642
000021F	4726621	4726624	000127F	1413036	1416212	-3	3176	3179
000021F	4697424	4697425	000127F	1391489	1392657	-1	1168	1169
000021F	4688932	4690152	000127F	1384661	1384672	1220	11	1209
000021F	4671807	4673224	000127F	1369911	1369915	1417	-4	1421
000021F	4656720	4657789	000127F	1355508	1355513	1069	-5	1074
000021F	4636515	4639697	000127F	1339612	1339743	3182	131	3051
000021F	4634799	4634805	000127F	1336681	1337896	-6	1215	1221
000021F	4622879	4624157	000127F	1325390	1325394	1278	4	1274
000021F	4618656	4621125	000127F	1323539	1323636	2469	97	2372
000021F	4566729	4568012	000127F	1278882	1278888	1283	-6	1289
000021F	4552946	4552954	000127F	1263042	1265263	8	2221	2213
000021F	4547733	4547748	000127F	1255693	1256907	-15	1214	1229
000021F	4527485	4528697	000127F	1237972	1238030	1212	-58	1270
000021F	4506178	4506196	000127F	1214126	1215555	-18	1429	1447
000021F	4503192	4504274	000127F	1212257	1212266	1082	9	1073
000021F	4463060	4464204	000127F	1170822	1170830	1144	-8	1152
000021F	4457194	4457225	000127F	1163561	1164852	-31	1291	1322
000021F	4429265	4431817	000127F	1137895	1137899	2552	-4	2556
000021F	4410076	4411992	000127F	1121252	1121279	1916	27	1889
000021F	4392093	4393368	000127F	1097899	1097908	1275	-9	1284
000021F	4380256	4382053	000127F	1088654	1088660	1797	6	1791
000021F	4372225	4372241	000127F	1077897	1079850	-16	1953	1969
000021F	4366247	4367524	000127F	1073454	1073459	1277	-5	1282
000021F	4358895	4360118	000127F	1067330	1067330	1223	0	1223
000021F	4347375	4348680	000127F	1056531	1056663	1305	132	1173
000021F	4329223	4331199	000127F	1040614	1040671	1976	57	1919
000021F	4327243	4328477	000127F	1039868	1039874	1234	-6	1240
000021F	4322521	4324118	000127F	1036670	1036674	1597	-4	1601
000021F	4317949	4320558	000127F	1034818	1034819	2609	-1	2610
000021F	4236369	4236371	000127F	951661	957732	-2	6071	6073
000021F	4187252	4193364	000127F	920445	920547	6112	102	6010
000021F	4163125	4163132	000127F	896903	901168	-7	4265	4272
000021F	4109461	4110516	000127F	844588	844594	1055	-6	1061
000021F	4046556	4046573	000127F	778894	782796	17	3902	3885
000021F	4006985	4006995	000127F	736571	737749	10	1178	1168
000021F	3987978	3989448	000127F	719671	719674	1470	-3	1473
000021F	3972686	3972720	000127F	702338	703439	-34	1101	1135
000021F	3954593	3956358	000127F	685877	685895	1765	-18	1783
000021F	3921347	3922847	000127F	655279	655282	1500	-3	1503
000021F	3916986	3918097	000127F	652086	652087	1111	1	1110
000021F	3914050	3914106	000127F	643118	649150	-56	6032	6088
000021F	3852851	3852883	000127F	583461	584488	-32	1027	1059
000021F	3849101	3850559	000127F	581254	581259	1458	-5	1463
000021F	3797119	3797192	000127F	536790	539872	-73	3082	3155
000021F	3756549	3762572	000127F	503522	503653	6023	-131	6154
000021F	3736759	3736809	000127F	479038	481284	-50	2246	2296
000021F	3727151	3727154	000127F	469133	470260	-3	1127	1130
000021F	3697874	3703244	000127F	445620	445625	5370	5	5365
000021F	3672164	3672188	000127F	418396	419459	-24	1063	1087
000021F	3651837	3653177	000127F	399609	399612	1340	3	1337
000021F	3546247	3546275	000127F	296466	299796	-28	3330	3358
000021F	3537023	3538354	000127F	288616	288624	1331	-8	1339
000021F	3511565	3513599	000127F	262789	262793	2034	-4	2038
000021F	3501178	3503093	000127F	253924	254027	1915	103	1812
000021F	3495131	3496180	000127F	248925	248926	1049	1	1048
000021F	3479516	3490731	000127F	244022	244039	11215	17	11198
000021F	3473432	3474733	000127F	238721	238729	1301	-8	1309
000021F	3464396	3465900	000127F	231326	231337	1504	11	1493
000021F	3450977	3450997	000127F	214573	217909	-20	3336	3356
000021F	3445363	3445393	000127F	207753	208891	30	1138	1108
000021F	3435518	3435546	000127F	196455	197571	-28	1116	1144
000021F	3381746	3381785	000127F	129764	133240	-39	3476	3515
000021F	3357087	3357122	000127F	104768	106396	35	1628	1593
000021F	3293620	3293632	000127F	40073	41598	12	1525	1513
000021F	3264913	3282716	000127F	29202	29225	17803	23	17780
000424F	259429	259432	000765F	246189	247867	-3	1678	1681
000424F	242999	243025	000765F	220546	221982	-26	1436	1462
000424F	235280	235326	000765F	209523	210700	46	1177	1131
000424F	214914	217224	000765F	194432	194440	2310	-8	2318
000468F	259130	260179	000791F	101111	101114	1049	-3	1052
000462F	136052	136076	000629F	58620	59777	-24	1157	1181
000269F	566065	567880	000638F	187900	187972	1815	72	1743
000269F	549097	549142	000638F	206224	207955	45	1731	1686
000269F	1117427	1117462	000422F	355214	356303	-35	1089	1124
000269F	1074741	1076428	000422F	395060	395107	1687	-47	1734
000269F	1065759	1067615	000422F	401641	401646	1856	-5	1861
000269F	1034103	1034128	000422F	433833	435444	-25	1611	1636
000269F	1014716	1014788	000422F	452458	457174	72	4716	4644
000269F	1010010	1010044	000422F	461789	462951	-34	1162	1196
000269F	1008240	1008242	000422F	464753	466014	2	1261	1259
000269F	993033	993090	000422F	482463	483887	-57	1424	1481
000269F	965930	965951	000422F	510187	511579	-21	1392	1413
000269F	943270	943273	000422F	531393	533305	3	1912	1909
000269F	918307	920428	000422F	556296	556330	2121	34	2087
000269F	912911	912928	000422F	562011	563323	17	1312	1295
000269F	908389	908399	000422F	567683	569239	10	1556	1546
000269F	902449	904262	000422F	573484	573490	1813	-6	1819
000269F	892804	893912	000422F	581831	581847	1108	16	1092
000428F	246203	246221	000903F	24763	26376	18	1613	1595
000428F	243898	245267	000903F	27308	27312	1369	-4	1373
000457F	373919	375891	000035F	308262	308281	1972	-19	1991
000457F	351151	351179	000035F	286851	288013	-28	1162	1190
000457F	348571	348676	000035F	281438	284243	-105	2805	2910
000217F	1576784	1576921	000035F	481472	484045	137	2573	2436
000217F	1560894	1564052	000035F	496255	496272	3158	-17	3175
000217F	1554452	1555973	000035F	501372	501378	1521	-6	1527
000217F	216327	221717	000034F	1878069	1878074	5390	-5	5395
000217F	168152	169735	000034F	1919804	1919807	1583	3	1580
000217F	159789	162842	000034F	1924528	1924538	3053	-10	3063
000217F	152129	155413	000034F	1929036	1929055	3284	19	3265
000217F	149757	149760	000034F	1931240	1934223	3	2983	2980
000217F	136431	136521	000034F	1947845	1949271	-90	1426	1516
000217F	120153	120195	000034F	1965661	1966681	-42	1020	1062
000217F	112787	114408	000034F	1972465	1972477	1621	-12	1633
000217F	101296	101334	000034F	1984215	1985337	38	1122	1084
000212F	1408938	1411865	000034F	3086915	3086929	2927	-14	2941
000212F	1394443	1394449	000034F	3071571	3072940	-6	1369	1375
000212F	1362044	1363149	000034F	3038558	3038566	1105	-8	1113
000212F	1306838	1308353	000034F	2965903	2965905	1515	-2	1517
000212F	1299386	1299403	000034F	2957116	2958387	17	1271	1254
000212F	1289455	1291883	000034F	2947920	2948046	2428	126	2302
000212F	1279474	1279485	000034F	2935264	2936523	-11	1259	1270
000212F	1271395	1273080	000034F	2928840	2928845	1685	-5	1690
000212F	1262139	1264915	000034F	2922365	2922366	2776	-1	2777
000212F	1250747	1250771	000034F	2907761	2910501	24	2740	2716
000212F	1238165	1239964	000034F	2896927	2896930	1799	3	1796
000212F	1169754	1172275	000034F	2830857	2830866	2521	-9	2530
000212F	1158353	1159463	000034F	2820047	2820056	1110	-9	1119
000212F	1129988	1130020	000034F	2789067	2790624	32	1557	1525
000212F	1072134	1074178	000034F	2723983	2723987	2044	-4	2048
000212F	1028368	1033746	000034F	2677863	2677865	5378	-2	5380
000212F	991811	993941	000034F	2656362	2656363	2130	1	2129
000212F	950162	950228	000034F	2612789	2615743	-66	2954	3020
000212F	944960	945008	000034F	2607311	2608409	48	1098	1050
000156F	1684712	1684735	000142F	1415395	1417231	23	1836	1813
000156F	1675391	1675405	000142F	1405452	1406544	14	1092	1078
000156F	1673716	1673732	000142F	1401996	1403793	16	1797	1781
000156F	1653765	1653769	000142F	1378907	1382308	4	3401	3397
000156F	1647727	1649370	000142F	1374252	1374258	1643	6	1637
000156F	1569542	1569561	000142F	1290522	1292116	-19	1594	1613
000156F	1565802	1565826	000142F	1284683	1286569	-24	1886	1910
000156F	1559589	1559629	000142F	1271649	1278446	-40	6797	6837
000156F	1556416	1556504	000142F	1267320	1268623	-88	1303	1391
000156F	1532088	1532098	000142F	1241734	1243089	10	1355	1345
000030F	3594356	3594361	000023F	3512618	3513927	-5	1309	1314
000030F	3588279	3589718	000023F	3508659	3508662	1439	-3	1442
000030F	3576893	3576906	000023F	3496074	3497508	-13	1434	1447
000030F	3566929	3566967	000023F	3485084	3486525	-38	1441	1479
000030F	3555945	3560544	000023F	3478292	3478401	4599	109	4490
000030F	3493964	3495885	000023F	3419481	3419540	1921	59	1862
000030F	3452861	3452928	000023F	3372186	3377183	-67	4997	5064
000030F	3424132	3424180	000023F	3341737	3343491	48	1754	1706
000030F	3410646	3411733	000023F	3328966	3328974	1087	-8	1095
000030F	3399688	3401058	000023F	3319386	3319394	1370	-8	1378
000030F	3368310	3369912	000023F	3289157	3289164	1602	-7	1609
000030F	3339773	3341520	000023F	3263118	3263177	1747	59	1688
000030F	3330214	3331276	000023F	3254620	3254626	1062	-6	1068
000030F	3267194	3267279	000023F	3188639	3191431	85	2792	2707
000030F	3254665	3254749	000023F	3171821	3173496	84	1675	1591
000030F	3246616	3246633	000023F	3162978	3164117	17	1139	1122
000030F	3227639	3230063	000023F	3146309	3146320	2424	-11	2435
000030F	3188777	3190216	000023F	3110420	3110430	1439	-10	1449
000030F	3164211	3164226	000023F	3084012	3085509	-15	1497	1512
000030F	3162549	3162668	000023F	3080160	3082739	119	2579	2460
000030F	3065534	3065578	000023F	2984888	2986629	44	1741	1697
000030F	3046470	3046548	000023F	2964240	2965738	78	1498	1420
000030F	3016772	3020190	000023F	2937733	2937843	3418	110	3308
000030F	2987268	2991111	000023F	2911200	2911208	3843	-8	3851
000030F	2978516	2979684	000023F	2903624	2903629	1168	-5	1173
000030F	2927930	2934530	000023F	2859520	2859534	6600	-14	6614
000030F	2910498	2915757	000023F	2847294	2847321	5259	27	5232
000030F	2903809	2903847	000023F	2838232	2840186	38	1954	1916
000030F	2894135	2894144	000023F	2826594	2828490	9	1896	1887
000030F	2884798	2886264	000023F	2818612	2818760	1466	148	1318
000030F	2875523	2877768	000023F	2811153	2811161	2245	-8	2253
000030F	2844451	2847176	000023F	2781947	2781953	2725	-6	2731
000030F	2841122	2843353	000023F	2780855	2780865	2231	-10	2241
000030F	2828628	2833551	000023F	2773868	2773876	4923	-8	4931
000030F	2787881	2797504	000023F	2744176	2744183	9623	-7	9630
000030F	2763410	2771277	000023F	2727786	2727791	7867	-5	7872
000030F	2758046	2759834	000023F	2723797	2723802	1788	5	1783
000030F	2737613	2738883	000023F	2706867	2706871	1270	-4	1274
000030F	2679349	2679352	000023F	2647394	2650055	-3	2661	2664
000030F	2672616	2675427	000023F	2643537	2643548	2811	11	2800
000030F	2640767	2640839	000023F	2618492	2620287	72	1795	1723
000030F	2637284	2638993	000023F	2616587	2616592	1709	5	1704
000030F	2626795	2628328	000023F	2607684	2607694	1533	-10	1543
000030F	2606577	2606607	000023F	2586318	2587678	-30	1360	1390
000030F	2593979	2593994	000023F	2569044	2573444	-15	4400	4415
000030F	2583740	2587371	000023F	2562050	2562058	3631	-8	3639
000030F	2527526	2527549	000023F	2498716	2500186	-23	1470	1493
000030F	2508042	2508059	000023F	2475385	2479838	17	4453	4436
000030F	2424803	2426545	000023F	2395425	2395435	1742	-10	1752
000030F	2415689	2416812	000023F	2387549	2387571	1123	-22	1145
000030F	2409064	2410545	000023F	2382667	2382702	1481	35	1446
000030F	2312712	2316679	000023F	2291319	2291322	3967	-3	3970
000030F	2308960	2308976	000023F	2285670	2287176	16	1506	1490
000030F	2285035	2285051	000023F	2259537	2262556	16	3019	3003
000030F	2256945	2256970	000023F	2231194	2232558	-25	1364	1389
000030F	2204368	2219213	000023F	2191439	2191441	14845	-2	14847
000030F	2149672	2152756	000023F	2152493	2152522	3084	-29	3113
000030F	2137023	2137037	000023F	2138170	2139856	14	1686	1672
000030F	2100167	2100251	000023F	2102554	2103818	84	1264	1180
000030F	2092151	2092154	000023F	2093275	2094456	-3	1181	1184
000030F	2085722	2085755	000023F	2087026	2088460	-33	1434	1467
000030F	2070915	2075247	000023F	2077066	2077067	4332	1	4331
000030F	2067023	2068429	000023F	2074494	2074572	1406	78	1328
000030F	2018477	2021021	000023F	2025943	2025958	2544	-15	2559
000030F	1979180	1983205	000023F	1997883	1997891	4025	-8	4033
000030F	1939995	1944454	000023F	1968557	1968582	4459	-25	4484
000030F	1932431	1932448	000023F	1959231	1960361	-17	1130	1147
000030F	1900598	1902190	000023F	1938022	1938034	1592	-12	1604
000030F	1898179	1898182	000023F	1929221	1936004	3	6783	6780
000030F	1866741	1866752	000023F	1900586	1902439	-11	1853	1864
000030F	1858358	1858402	000023F	1887309	1890135	44	2826	2782
000030F	1795628	1797634	000023F	1830777	1830779	2006	2	2004
000030F	1792949	1794452	000023F	1829487	1829601	1503	114	1389
000030F	1748865	1753803	000023F	1789196	1789208	4938	-12	4950
000030F	1701990	1704509	000023F	1744889	1744891	2519	2	2517
000030F	1660052	1664411	000023F	1703522	1703529	4359	-7	4366
000030F	1599250	1600288	000023F	1650012	1650015	1038	-3	1041
000030F	1482612	1488566	000023F	1529559	1529559	5954	0	5954
000030F	1460922	1460958	000023F	1508019	1509203	36	1184	1148
000030F	1449579	1450649	000023F	1497407	1497419	1070	-12	1082
000030F	1411044	1412632	000023F	1459826	1459835	1588	-9	1597
000030F	1395965	1395971	000023F	1443066	1444204	6	1138	1132
000030F	1377165	1382136	000023F	1428692	1428698	4971	-6	4977
000030F	1319985	1323755	000023F	1357840	1357919	3770	79	3691
000030F	1310953	1312843	000023F	1350772	1350893	1890	121	1769
000030F	1306687	1309224	000023F	1348340	1348340	2537	0	2537
000030F	1300870	1300912	000023F	1339591	1342603	42	3012	2970
000030F	1262700	1262707	000023F	1304373	1305457	7	1084	1077
000030F	1222138	1225184	000023F	1268650	1268652	3046	-2	3048
000030F	1188951	1189069	000023F	1234870	1236551	-118	1681	1799
000030F	1168175	1168176	000023F	1212149	1213572	1	1423	1422
000030F	1151025	1151040	000023F	1192944	1195589	15	2645	2630
000030F	1105998	1107667	000023F	1149764	1149776	1669	-12	1681
000030F	1059400	1060670	000023F	1103397	1103409	1270	-12	1282
000030F	1002004	1003149	000023F	1049241	1049247	1145	-6	1151
000030F	1000687	1000690	000023F	1045368	1047933	3	2565	2562
000030F	972737	972742	000023F	1014403	1015819	-5	1416	1421
000030F	938992	940384	000023F	980992	980998	1392	-6	1398
000030F	932628	934750	000023F	976819	976885	2122	66	2056
000030F	894361	894369	000023F	938051	939321	8	1270	1262
000030F	890692	890695	000023F	932761	934342	-3	1581	1584
000030F	868692	868694	000023F	908679	910243	-2	1564	1566
000030F	850136	852218	000023F	894311	894311	2082	0	2082
000030F	835181	836566	000023F	879701	879733	1385	32	1353
000030F	806615	809041	000023F	851726	851748	2426	22	2404
000030F	797176	799135	000023F	843701	843703	1959	-2	1961
000030F	765403	765405	000023F	812350	814319	-2	1969	1971
000030F	747210	748447	000023F	793764	793773	1237	9	1228
000030F	737723	737772	000023F	783434	784828	-49	1394	1443
000030F	736441	736441	000023F	780453	782103	0	1650	1650
000030F	730871	732229	000023F	776197	776202	1358	-5	1363
000030F	729385	729414	000023F	773738	774848	-29	1110	1139
000030F	723309	725857	000023F	770137	770138	2548	1	2547
000030F	718048	720056	000023F	767009	767072	2008	63	1945
000030F	699668	699683	000023F	737375	748183	-15	10808	10823
000030F	695611	695668	000023F	727085	733646	57	6561	6504
000030F	676098	685540	000023F	717459	717593	9442	134	9308
000030F	661565	666557	000023F	708317	708394	4992	77	4915
000030F	631470	632949	000023F	675955	675960	1479	5	1474
000030F	568513	568637	000023F	595036	600631	124	5595	5471
000030F	526083	526133	000023F	552474	553545	-50	1071	1121
000030F	471695	472860	000023F	504518	504524	1165	6	1159
000030F	450126	452017	000023F	485045	485050	1891	-5	1896
000030F	445099	446374	000023F	481122	481128	1275	-6	1281
000030F	440012	442868	000023F	479309	479314	2856	-5	2861
000030F	431662	431671	000023F	468022	469399	9	1377	1368
000030F	419742	420906	000023F	456243	456253	1164	-10	1174
000030F	401316	401317	000023F	436193	437240	-1	1047	1048
000030F	341726	343076	000023F	383216	383218	1350	-2	1352
000030F	340632	340687	000023F	379506	381992	55	2486	2431
000030F	328290	328317	000023F	358561	367495	27	8934	8907
000030F	316994	320783	000023F	351650	351661	3789	11	3778
000030F	277424	277472	000023F	310440	312573	-48	2133	2181
000030F	247255	247263	000023F	273981	279720	-8	5739	5747
000030F	224667	224681	000023F	249033	250578	-14	1545	1559
000030F	192843	199907	000023F	225354	225362	7064	-8	7072
000030F	166526	167941	000023F	200624	200633	1415	-9	1424
000030F	136264	139054	000023F	175919	175928	2790	-9	2799
000030F	120435	127109	000023F	166542	166542	6674	0	6674
000030F	109031	109047	000023F	154402	155725	-16	1323	1339
000030F	100455	102444	000023F	147747	147799	1989	52	1937
000030F	4099967	4101430	000582F	19254	19260	1463	6	1457
000030F	4062006	4063387	000582F	55166	55171	1381	-5	1386
000030F	4051995	4051995	000582F	65177	66600	0	1423	1423
000030F	4037816	4039471	000582F	78615	78620	1655	-5	1660
000030F	4014134	4015196	000582F	102202	102203	1062	1	1061
000030F	3993668	3999105	000582F	117785	117789	5437	-4	5441
000030F	3944021	3945140	000582F	163530	163542	1119	12	1107
000030F	3933145	3933172	000582F	173944	175482	27	1538	1511
000030F	3926209	3928561	000582F	180066	180152	2352	86	2266
000030F	3874985	3875079	000582F	231496	238405	-94	6909	7003
000030F	3821237	3821287	000582F	292215	293309	50	1094	1044
000030F	3807977	3807986	000582F	307568	308684	-9	1116	1125
000030F	3797792	3798925	000582F	317542	317552	1133	-10	1143
000030F	4459435	4464032	000556F	163204	163218	4597	-14	4611
000030F	4453554	4453577	000556F	168900	171512	23	2612	2589
000030F	4436679	4436685	000556F	188164	193902	6	5738	5732
000030F	4434003	4434010	000556F	196552	197935	7	1383	1376
000030F	4427710	4427772	000556F	204228	209291	-62	5063	5125
000030F	4420315	4420365	000556F	216923	218638	50	1715	1665
000030F	4370876	4372319	000556F	264416	264426	1443	-10	1453
000030F	4315597	4332755	000556F	302159	302168	17158	-9	17167
000030F	4287423	4287448	000556F	330470	332530	-25	2060	2085
000030F	4267922	4267927	000556F	352238	353562	5	1324	1319
000030F	4264199	4264207	000556F	356679	360345	-8	3666	3674
000030F	4148132	4151250	000556F	473966	473982	3118	-16	3134
000001F	9286587	9293016	000123F	1804739	1804757	6429	-18	6447
000001F	9271637	9275648	000123F	1794178	1794187	4011	-9	4020
000001F	9235809	9238019	000123F	1760380	1760394	2210	-14	2224
000001F	9197630	9203761	000123F	1729803	1729809	6131	-6	6137
000001F	9183810	9187393	000123F	1719497	1719499	3583	2	3581
000001F	9172359	9173595	000123F	1708889	1708896	1236	-7	1243
000001F	9097484	9097486	000123F	1625704	1627143	-2	1439	1441
000001F	9049377	9050980	000123F	1579986	1579990	1603	-4	1607
000001F	9021320	9022435	000123F	1553425	1553435	1115	-10	1125
000001F	8991886	8994366	000123F	1527099	1527116	2480	-17	2497
000001F	8980160	8981630	000123F	1516341	1516418	1470	77	1393
000001F	8878299	8878325	000123F	1413992	1415085	-26	1093	1119
000001F	8785206	8785215	000123F	1318773	1321797	9	3024	3015
000001F	8746475	8746479	000123F	1278425	1279605	4	1180	1176
000001F	8724223	8725339	000123F	1258499	1258507	1116	8	1108
000001F	8715707	8715800	000123F	1244296	1249343	93	5047	4954
000001F	8710967	8712340	000123F	1241421	1241421	1373	0	1373
000001F	8645853	8647888	000123F	1179006	1179021	2035	-15	2050
000001F	8593107	8596356	000123F	1130110	1130122	3249	-12	3261
000001F	8585879	8585915	000123F	1121162	1122568	-36	1406	1442
000001F	8575576	8577690	000123F	1112937	1112950	2114	-13	2127
000001F	8563607	8563620	000123F	1098982	1100957	-13	1975	1988
000001F	8560685	8560689	000123F	1091753	1095863	4	4110	4106
000001F	8553980	8554012	000123F	1083872	1085200	32	1328	1296
000001F	8538657	8539779	000123F	1068532	1068546	1122	-14	1136
000001F	8455181	8455183	000123F	982708	983753	-2	1045	1047
000001F	8390865	8392177	000123F	919156	919235	1312	79	1233
000001F	8372444	8373573	000123F	901745	901763	1129	-18	1147
000001F	8338648	8338661	000123F	865279	867933	13	2654	2641
000001F	8330765	8330772	000123F	851800	857297	-7	5497	5504
000001F	8295735	8295838	000123F	808654	810471	-103	1817	1920
000001F	8280057	8280066	000123F	790658	792198	-9	1540	1549
000001F	8225118	8225212	000123F	735266	738497	94	3231	3137
000001F	8196050	8200308	000123F	695062	695066	4258	-4	4262
000001F	8184655	8184663	000123F	678153	683854	-8	5701	5709
000001F	8176318	8177731	000123F	671148	671149	1413	-1	1414
000001F	8154741	8155897	000123F	651738	651804	1156	66	1090
000001F	8146802	8147832	000123F	644266	644285	1030	-19	1049
000001F	8136571	8139035	000123F	635845	635850	2464	-5	2469
000001F	8128000	8129299	000123F	628622	628629	1299	-7	1306
000001F	8126058	8126094	000123F	624925	626762	36	1837	1801
000001F	8122386	8122392	000123F	619876	621253	-6	1377	1383
000001F	8119902	8119924	000123F	614247	617408	22	3161	3139
000001F	8110662	8110684	000123F	603804	605626	-22	1822	1844
000001F	8098465	8099552	000123F	593895	593903	1087	-8	1095
000001F	8071543	8071547	000123F	554332	555701	-4	1369	1373
000001F	8061128	8061169	000123F	541689	543552	41	1863	1822
000001F	8032899	8034211	000123F	514698	514749	1312	51	1261
000001F	8027340	8031627	000123F	513426	513428	4287	-2	4289
000001F	7977322	7977344	000123F	468126	469152	22	1026	1004
000001F	7958187	7958191	000123F	447399	449326	-4	1927	1931
000001F	7950899	7950941	000123F	438907	440323	-42	1416	1458
000001F	7944217	7949167	000123F	437133	437140	4950	-7	4957
000001F	7924245	7927367	000123F	420297	420317	3122	-20	3142
000001F	7886877	7888383	000123F	383075	383135	1506	60	1446
000001F	7829835	7829882	000123F	327639	329690	-47	2051	2098
000001F	7797634	7797726	000123F	293314	294625	92	1311	1219
000001F	7697458	7697459	000123F	189768	191917	-1	2149	2150
000001F	7646687	7647763	000123F	141527	141546	1076	-19	1095
000001F	7626071	7635032	000123F	130631	130636	8961	-5	8966
000001F	7620300	7621517	000123F	126042	126050	1217	-8	1225
000001F	7574728	7576089	000123F	75204	75209	1361	-5	1366
000001F	7572867	7572874	000123F	67960	73355	7	5395	5388
000001F	7540370	7563218	000123F	58984	58987	22848	-3	22851
000001F	7529474	7530538	000123F	49155	49163	1064	-8	1072
000001F	7412935	7418542	000033F	3325527	3325540	5607	-13	5620
000001F	7397795	7399194	000033F	3311140	3311145	1399	-5	1404
000001F	7395027	7396723	000033F	3310073	3310081	1696	-8	1704
000001F	7379123	7383148	000033F	3297654	3297660	4025	-6	4031
000001F	7323530	7326860	000033F	3242941	3242941	3330	0	3330
000001F	7317819	7317829	000033F	3230088	3237338	-10	7250	7260
000001F	7312734	7312739	000033F	3224232	3225486	-5	1254	1259
000001F	7291302	7291311	000033F	3205065	3206439	-9	1374	1383
000001F	7266181	7266200	000033F	3172484	3174814	19	2330	2311
000001F	7249145	7250851	000033F	3156884	3156915	1706	31	1675
000001F	7146909	7155569	000033F	3074495	3074503	8660	-8	8668
000001F	7078269	7079737	000033F	3006960	3006964	1468	-4	1472
000001F	7073675	7075276	000033F	3003961	3003971	1601	10	1591
000001F	7014737	7016662	000033F	2947090	2947108	1925	-18	1943
000001F	7001249	7001259	000033F	2932665	2934040	-10	1375	1385
000001F	6982177	6982220	000033F	2910567	2911727	-43	1160	1203
000001F	6950652	6950728	000033F	2875596	2877859	76	2263	2187
000001F	6828559	6828579	000033F	2751202	2752683	-20	1481	1501
000001F	6808543	6810697	000033F	2732722	2732764	2154	42	2112
000001F	6781842	6781862	000033F	2703735	2704862	20	1127	1107
000001F	6777039	6777072	000033F	2696964	2698932	-33	1968	2001
000001F	6763288	6765130	000033F	2684577	2684704	1842	127	1715
000001F	6748490	6749642	000033F	2667801	2667846	1152	45	1107
000001F	6706409	6707865	000033F	2620669	2620683	1456	-14	1470
000001F	6702671	6704907	000033F	2619181	2619183	2236	-2	2238
000001F	6668998	6669002	000033F	2580788	2585863	4	5075	5071
000001F	6656625	6656640	000033F	2565325	2568868	-15	3543	3558
000001F	6640764	6642265	000033F	2550425	2550439	1501	-14	1515
000001F	6632453	6633522	000033F	2541601	2541604	1069	-3	1072
000001F	6603316	6605016	000033F	2514871	2514878	1700	-7	1707
000001F	6599739	6601384	000033F	2512946	2512950	1645	-4	1649
000001F	6575158	6575246	000033F	2487371	2489264	-88	1893	1981
000001F	6546745	6549320	000033F	2460105	2460116	2575	11	2564
000001F	6531920	6538854	000033F	2452149	2452151	6934	-2	6936
000001F	6527550	6527568	000033F	2445573	2448244	18	2671	2653
000001F	6518139	6518148	000033F	2434115	2436162	-9	2047	2056
000001F	6499934	6509355	000033F	2424057	2424058	9421	-1	9422
000001F	6447881	6450996	000033F	2375139	2375155	3115	-16	3131
000001F	6375779	6378600	000033F	2307303	2307317	2821	14	2807
000001F	6326333	6327817	000033F	2261560	2261628	1484	68	1416
000001F	6317751	6318805	000033F	2254002	2254032	1054	30	1024
000001F	6294298	6297266	000033F	2234572	2234573	2968	1	2967
000001F	6238190	6239343	000033F	2177861	2177869	1153	-8	1161
000001F	6225455	6225496	000033F	2163362	2164912	-41	1550	1591
000001F	6145016	6146512	000033F	2083933	2083943	1496	-10	1506
000001F	6012327	6014249	000033F	1961190	1961198	1922	-8	1930
000001F	6000890	6000918	000033F	1948313	1949833	-28	1520	1548
000001F	5957369	5957387	000033F	1901449	1903457	18	2008	1990
000001F	5902463	5902464	000033F	1852652	1854276	-1	1624	1625
000001F	5871398	5873161	000033F	1824599	1824625	1763	26	1737
000001F	5856618	5856619	000033F	1808772	1810152	-1	1380	1381
000001F	5803365	5805499	000033F	1757927	1757935	2134	-8	2142
000001F	5786138	5786153	000033F	1736681	1740723	15	4042	4027
000001F	5778654	5781121	000033F	1732401	1732415	2467	-14	2481
000001F	5752667	5752675	000033F	1705393	1707022	8	1629	1621
000001F	5742355	5742363	000033F	1688751	1696000	-8	7249	7257
000001F	5689232	5689262	000033F	1633464	1634813	30	1349	1319
000001F	5671650	5675055	000033F	1619287	1619298	3405	-11	3416
000001F	5520642	5521983	000033F	1465256	1465256	1341	0	1341
000001F	5498188	5498189	000033F	1442375	1445317	-1	2942	2943
000001F	5438247	5439453	000033F	1369849	1369856	1206	-7	1213
000001F	5375026	5376532	000033F	1308445	1308450	1506	-5	1511
000001F	5321236	5322367	000033F	1254757	1254765	1131	-8	1139
000001F	5280993	5281083	000033F	1212921	1215451	90	2530	2440
000001F	5268191	5269286	000033F	1201558	1201564	1095	-6	1101
000001F	5256014	5256016	000033F	1183840	1189346	-2	5506	5508
000001F	5244744	5245965	000033F	1173789	1173793	1221	-4	1225
000001F	5223048	5223057	000033F	1150427	1151952	-9	1525	1534
000001F	5193733	5193742	000033F	1118478	1121480	-9	3002	3011
000001F	5190270	5190291	000033F	1113939	1115096	-21	1157	1178
000001F	5155468	5158538	000033F	1080689	1080703	3070	-14	3084
000001F	5114887	5116038	000033F	1041046	1041051	1151	-5	1156
000001F	5082829	5084472	000033F	1011135	1011143	1643	-8	1651
000001F	5069995	5071147	000033F	1000466	1000473	1152	-7	1159
000001F	5060288	5062844	000033F	993322	993329	2556	-7	2563
000001F	5045536	5047137	000033F	979607	979610	1601	3	1598
000001F	4973927	4975344	000033F	910628	910639	1417	-11	1428
000001F	4964255	4967913	000033F	904319	904320	3658	-1	3659
000001F	4962754	4962779	000033F	900925	902819	-25	1894	1919
000001F	4958075	4959372	000033F	897516	897518	1297	2	1295
000001F	4924991	4926053	000033F	865668	865670	1062	2	1060
000001F	4891830	4891841	000033F	831014	833816	-11	2802	2813
000001F	4840581	4845215	000033F	785833	785842	4634	-9	4643
000001F	4817445	4817472	000033F	757569	762828	-27	5259	5286
000001F	4788505	4788513	000033F	725660	727211	8	1551	1543
000001F	4654993	4655016	000033F	593063	594138	23	1075	1052
000001F	4580711	4580759	000033F	515195	516780	-48	1585	1633
000001F	4571587	4571631	000033F	504995	506068	44	1073	1029
000001F	4467766	4467784	000033F	397695	398800	18	1105	1087
000001F	4403982	4403999	000033F	332480	333569	17	1089	1072
000001F	4373547	4374920	000033F	303476	303481	1373	-5	1378
000001F	4358834	4358874	000033F	287039	288726	40	1687	1647
000001F	4278400	4279560	000033F	209734	209738	1160	-4	1164
000001F	4272479	4272506	000033F	200405	203943	27	3538	3511
000001F	4159019	4162134	000033F	92618	92629	3115	-11	3126
000001F	4109092	4109097	000033F	42170	43791	-5	1621	1626
000001F	4103122	4106504	000033F	39577	39583	3382	-6	3388
000001F	4096079	4098083	000033F	34909	34914	2004	-5	2009
000001F	4048124	4050222	000097F	1075548	1075560	2098	-12	2110
000001F	3993740	3993747	000097F	1020064	1022166	7	2102	2095
000001F	3908223	3908260	000097F	935892	937953	-37	2061	2098
000001F	3888442	3888497	000097F	914124	915445	55	1321	1266
000001F	3836653	3836692	000097F	860732	862926	-39	2194	2233
000001F	3832694	3835060	000097F	859170	859183	2366	-13	2379
000001F	3780249	3780298	000097F	804153	805973	-49	1820	1869
000001F	3640234	3640248	000097F	661436	662951	-14	1515	1529
000001F	3619630	3621819	000097F	641919	641920	2189	-1	2190
000001F	3548780	3549884	000097F	571690	571694	1104	-4	1108
000001F	3534840	3534848	000097F	553631	557822	-8	4191	4199
000001F	3521458	3524668	000097F	543996	544073	3210	-77	3287
000001F	3513595	3513693	000097F	535134	536308	98	1174	1076
000001F	3493379	3494805	000097F	516761	516769	1426	-8	1434
000001F	3444358	3444366	000097F	459344	466199	8	6855	6847
000001F	3434215	3435989	000097F	452560	452565	1774	-5	1779
000001F	3304904	3306203	000097F	324566	324594	1299	-28	1327
000001F	3241654	3241663	000097F	260390	262030	9	1640	1631
000001F	3237731	3237744	000097F	254434	256533	-13	2099	2112
000001F	3229758	3231392	000097F	248252	248255	1634	-3	1637
000001F	3132672	3132702	000097F	149409	150853	-30	1444	1474
000001F	3110776	3110799	000097F	126677	127806	-23	1129	1152
000001F	3103835	3103847	000097F	117038	119920	-12	2882	2894
000001F	3073200	3073207	000097F	84480	85847	-7	1367	1374
000001F	2965422	2965460	000111F	1964287	1969766	-38	5479	5517
000001F	2953263	2955360	000111F	1954270	1954276	2097	-6	2103
000001F	2950294	2951954	000111F	1952967	1952972	1660	-5	1665
000001F	2932729	2934572	000111F	1938031	1938051	1843	-20	1863
000001F	2899427	2899432	000111F	1903119	1904913	-5	1794	1799
000001F	2888285	2888326	000111F	1890147	1891790	41	1643	1602
000001F	2775438	2776522	000111F	1778486	1778494	1084	-8	1092
000001F	2752586	2752618	000111F	1754499	1755642	-32	1143	1175
000001F	2719156	2720211	000111F	1722067	1722084	1055	-17	1072
000001F	2646208	2647585	000111F	1650144	1650149	1377	5	1372
000001F	2632419	2632419	000111F	1634523	1636046	0	1523	1523
000001F	2617848	2620009	000111F	1621878	1621882	2161	-4	2165
000001F	2599734	2599779	000111F	1600864	1603684	-45	2820	2865
000001F	2557242	2557258	000111F	1555501	1558645	16	3144	3128
000001F	2549676	2549680	000111F	1546761	1547935	-4	1174	1178
000001F	2499368	2499389	000111F	1494428	1495673	21	1245	1224
000001F	2476444	2480170	000111F	1475447	1475457	3726	-10	3736
000001F	2442559	2444017	000111F	1442640	1442648	1458	-8	1466
000001F	2368861	2368878	000111F	1366256	1368236	17	1980	1963
000001F	2333735	2333740	000111F	1328509	1330390	-5	1881	1886
000001F	2265034	2266080	000111F	1262403	1262405	1046	2	1044
000001F	2253050	2253137	000111F	1247274	1250200	87	2926	2839
000001F	2187598	2190075	000111F	1184543	1184559	2477	-16	2493
000001F	2132628	2136336	000111F	1133411	1133427	3708	-16	3724
000001F	2058555	2058567	000111F	1058926	1061181	12	2255	2243
000001F	2033342	2034484	000111F	1035925	1035933	1142	-8	1150
000001F	2026947	2030019	000111F	1032677	1032709	3072	-32	3104
000001F	1930365	1930378	000111F	930655	936118	-13	5463	5476
000001F	1890205	1890275	000111F	889382	892606	-70	3224	3294
000001F	1844116	1845699	000111F	844658	844663	1583	-5	1588
000001F	1808286	1809370	000111F	809864	809868	1084	-4	1088
000001F	1769007	1769024	000111F	768423	769646	17	1223	1206
000001F	1744799	1747721	000111F	747673	747688	2922	15	2907
000001F	1687648	1687681	000111F	687298	689772	33	2474	2441
000001F	1551004	1552048	000111F	552089	552125	1044	36	1008
000001F	1516354	1518292	000111F	519194	519202	1938	-8	1946
000001F	1469333	1469337	000111F	468353	473296	-4	4943	4947
000001F	1446344	1451048	000111F	450163	450171	4704	8	4696
000001F	1438684	1438760	000111F	440281	442663	76	2382	2306
000001F	1431175	1431194	000111F	430963	432954	-19	1991	2010
000001F	1404863	1404901	000111F	393470	404057	-38	10587	10625
000001F	1318438	1320377	000111F	308546	308553	1939	-7	1946
000001F	1300992	1302100	000111F	292921	292929	1108	-8	1116
000001F	1250364	1250370	000111F	241884	242987	6	1103	1097
000001F	1181084	1182503	000111F	176451	176456	1419	-5	1424
000001F	1163225	1164733	000111F	160196	160200	1508	-4	1512
000001F	1154888	1157168	000111F	154077	154124	2280	47	2233
000001F	1112783	1119333	000111F	118123	118221	6550	98	6452
000001F	1082609	1082678	000111F	86399	87727	-69	1328	1397
000001F	1074164	1074176	000111F	76284	77946	12	1662	1650
000001F	910439	910459	000155F	62583	64480	20	1897	1877
000001F	905158	905183	000155F	69172	70508	-25	1336	1361
000001F	898767	898797	000155F	76884	78046	30	1162	1132
000001F	891666	892945	000155F	82990	82995	1279	-5	1284
000001F	853331	853350	000155F	120975	122570	-19	1595	1614
000001F	848332	849401	000155F	126519	126519	1069	0	1069
000001F	820799	826108	000155F	149639	149641	5309	-2	5311
000001F	806162	806166	000155F	163837	165813	-4	1976	1980
000001F	802422	802426	000155F	169805	171830	-4	2025	2029
000001F	721942	721952	000155F	251779	258373	-10	6594	6604
000001F	719656	720768	000155F	259557	259567	1112	10	1102
000001F	667800	669205	000155F	311437	311439	1405	-2	1407
000001F	640031	640045	000155F	339307	340612	-14	1305	1319
000001F	611031	611037	000155F	369968	371045	-6	1077	1083
000001F	580102	581420	000155F	400994	401009	1318	-15	1333
000001F	573566	578830	000155F	402266	402267	5264	1	5263
000001F	561313	563364	000155F	413191	413197	2051	-6	2057
000001F	537124	541875	000155F	432122	432192	4751	70	4681
000001F	526599	526665	000155F	442740	444620	66	1880	1814
000001F	508627	509750	000155F	461970	461977	1123	-7	1130
000001F	275484	276694	000412F	604071	604128	1210	57	1153
000001F	270185	271817	000412F	599903	599904	1632	-1	1633
000001F	260300	261600	000412F	591380	591383	1300	-3	1303
000001F	254499	254564	000412F	579746	585647	-65	5901	5966
000001F	113644	113655	000412F	434450	440060	-11	5610	5621
000001F	88696	89775	000412F	410966	410972	1079	6	1073
000001F	56653	60798	000412F	382296	382303	4145	7	4138
000001F	16541	16556	000412F	338738	342404	-15	3666	3681
000501F	374571	374652	000412F	246776	252275	-81	5499	5580
000501F	336888	336917	000412F	207548	208639	-29	1091	1120
000501F	312168	313569	000412F	185200	185211	1401	-11	1412
000501F	285208	286368	000412F	160248	160257	1160	-9	1169
000501F	257455	259300	000412F	136041	136042	1845	1	1844
000501F	248632	250225	000412F	129420	129421	1593	-1	1594
000501F	229329	232116	000412F	112852	112861	2787	9	2778
000501F	209680	211032	000412F	96147	96153	1352	-6	1358
000501F	204873	204911	000412F	85481	91346	-38	5865	5903
000501F	202353	203734	000412F	84304	84305	1381	-1	1382
000226F	27692	27714	000790F	153291	154476	22	1185	1163
000226F	25255	26573	000790F	151966	151970	1318	4	1314
000226F	1513108	1517008	000148F	255859	255873	3900	-14	3914
000226F	1499366	1504230	000148F	264685	264688	4864	3	4861
000226F	1488564	1489967	000148F	273784	273788	1403	-4	1407
000226F	1454546	1460040	000148F	298722	298728	5494	-6	5500
000226F	1412802	1415319	000148F	338316	338334	2517	-18	2535
000226F	1395739	1397556	000148F	353379	353402	1817	-23	1840
000226F	1391711	1391736	000148F	357382	359406	25	2024	1999
000226F	1386254	1386261	000148F	364830	366271	-7	1441	1448
000226F	1383347	1384582	000148F	367837	367961	1235	124	1111
000226F	1370779	1372029	000148F	378860	378900	1250	-40	1290
000226F	1346404	1346417	000148F	403552	406257	13	2705	2692
000226F	1342601	1342605	000148F	410060	411728	-4	1668	1672
000226F	1334068	1334078	000148F	419901	424159	10	4258	4248
000226F	1330064	1330065	000148F	428162	437114	1	8952	8951
000226F	1317160	1318678	000148F	448398	448400	1518	-2	1520
000226F	1229706	1230970	000148F	538122	538128	1264	-6	1270
000226F	1199857	1213819	000148F	552028	552038	13962	-10	13972
000226F	1186281	1186282	000148F	565436	567003	1	1567	1566
000226F	1139134	1141316	000148F	614081	614089	2182	-8	2190
000226F	1131293	1131342	000148F	621776	623149	49	1373	1324
000226F	1116768	1116771	000148F	637536	640510	3	2974	2971
000226F	1113013	1113022	000148F	644451	645966	9	1515	1506
000226F	1109181	1110383	000148F	648632	648642	1202	-10	1212
000226F	1102305	1102306	000148F	655204	657202	1	1998	1997
000226F	1035144	1037301	000148F	722358	722369	2157	-11	2168
000226F	992891	992900	000148F	767376	768444	-9	1068	1077
000226F	953283	955134	000148F	805793	805795	1851	2	1849
000226F	890705	891978	000148F	863789	863794	1273	-5	1278
000226F	851883	854409	000148F	899137	899139	2526	2	2524
000226F	799046	801720	000148F	948717	948764	2674	47	2627
000226F	757476	757503	000148F	987740	990889	27	3149	3122
000226F	741485	744619	000148F	1004077	1004094	3134	-17	3151
000226F	721906	723050	000148F	1021662	1021664	1144	2	1142
000226F	697633	697684	000148F	1045457	1047135	51	1678	1627
000226F	655630	655684	000148F	1089651	1090712	-54	1061	1115
000226F	645941	648727	000148F	1098539	1098544	2786	-5	2791
000226F	553096	553110	000148F	1191733	1192869	-14	1136	1150
000226F	451596	451607	000148F	1294521	1295585	-11	1064	1075
000226F	430533	430559	000148F	1317355	1319118	-26	1763	1789
000226F	298596	302403	000148F	1445743	1445743	3807	0	3807
000226F	259028	264074	000148F	1479623	1479632	5046	-9	5055
000226F	161143	161229	000148F	1579867	1581205	-86	1338	1424
000050F	139019	139025	000148F	91768	93044	6	1276	1270
000050F	126884	138011	000148F	94042	94052	11127	-10	11137
000050F	546396	548903	000259F	314135	314146	2507	-11	2518
000050F	513399	513423	000259F	277487	278902	24	1415	1391
000050F	490848	490986	000259F	246563	250608	138	4045	3907
000050F	486469	486470	000259F	239450	242031	1	2581	2580
000050F	447777	448895	000259F	200100	200103	1118	-3	1121
000050F	430694	430712	000259F	174475	182706	18	8231	8213
000050F	426494	428665	000259F	172435	172446	2171	11	2160
000050F	403772	403787	000259F	149275	151146	-15	1871	1886
000050F	398003	398010	000259F	142513	143602	-7	1089	1096
000050F	392181	392271	000259F	133707	135263	90	1556	1466
000050F	367156	370027	000259F	121405	121408	2871	-3	2874
000050F	346390	350173	000259F	104105	104113	3783	-8	3791
000050F	327037	327054	000259F	82350	83969	17	1619	1602
000050F	321009	323256	000259F	78219	78224	2247	-5	2252
000050F	317597	319370	000259F	76744	76819	1773	75	1698
000050F	293593	293597	000259F	51863	52993	4	1130	1126
000023F	4878748	4880012	000259F	379237	379254	1264	-17	1281
000023F	4876195	4876205	000259F	382006	384989	-10	2983	2993
000023F	4857241	4859540	000259F	401557	401562	2299	-5	2304
000023F	4852139	4852210	000259F	405844	408230	71	2386	2315
000023F	4828042	4828092	000259F	432315	433927	50	1612	1562
000023F	4816568	4817702	000259F	444096	444103	1134	-7	1141
000023F	4813958	4814067	000259F	446629	448171	109	1542	1433
000023F	4796500	4796504	000259F	464852	469707	4	4855	4851
000023F	4785937	4787037	000259F	478875	478886	1100	-11	1111
[truncated: 15,155 more rows]
