# Supplementary material for: Centromere evolution and CpG methylation during vertebrate speciation
Source: Nat Commun. 2017 Nov 28;8:1833. doi: 10.1038/s41467-017-01982-7 (PMC5705604; doi:10.1038/s41467-017-01982-7)
Supplement: Supplementary file 18 — Supplementary Data 15 [file 41467_2017_1982_MOESM18_ESM.xlsx]

## Sheet: Supplementary Table 15
Supplementary Table 15: Positions and lengths of NAHR structural variants that were identified between Hd-rR and HNI in the assembled contigs
Contig ID in Hd-rR	Start of structural variation (SV) in Hd-rR	End of SV in Hd-rR	Contig ID in HNI	Start of SV in HNI	End of SV in HNI	Size of SV in Hd-rR	Size of SV in HNI	Size: abs( (Size in Hd-rR) - (Size in HNI )
000042F	3445407	3446345	000265F	464375	464823	938	-448	1386
000042F	3357758	3359797	000265F	554936	555689	2039	-753	2792
000042F	3294941	3296996	000265F	608452	609194	2055	-742	2797
000042F	2043652	2044677	000382F	440267	440922	1025	-655	1680
000042F	836007	837180	000571F	239338	239494	1173	-156	1329
000042F	715879	716516	000571F	120688	121486	-637	798	1435
000149F	388299	388475	000726F	40598	41781	-176	1183	1359
000149F	1354446	1355317	000181F	747812	749514	-871	1702	2573
000131F	1037162	1037654	000176F	1011667	1012456	-492	789	1281
000131F	268477	269344	000176F	283796	285460	-867	1664	2531
000017F	4783444	4783470	000229F	546525	552588	-26	-6063	6037
000017F	4777407	4777411	000229F	546525	552588	-4	-6063	6059
000017F	2564283	2569928	000025F	2052814	2057221	5645	-4407	10052
000017F	2221552	2225985	000025F	1723871	1726772	-4433	-2901	1532
000017F	1080516	1080827	000025F	594056	595051	311	-995	1306
000223F	397007	398442	000205F	1195323	1197271	-1435	1948	3383
000012F	3378138	3381739	000356F	201629	202083	3601	-454	4055
000012F	2402353	2403746	000359F	349350	353466	-1393	4116	5509
000012F	1867926	1870104	000409F	35021	36151	-2178	-1130	1048
000391F	386190	389007	000381F	457546	457698	2817	-152	2969
000373F	391513	392157	000559F	73443	76716	-644	3273	3917
000035F	581015	581181	000194F	644467	645667	-166	1200	1366
000035F	472938	474061	000194F	752720	753484	1123	-764	1887
000125F	1409401	1413299	000218F	968504	974775	-3898	6271	10169
000125F	1229509	1232819	000218F	785966	787069	3310	-1103	4413
000125F	1199114	1199497	000218F	754661	755996	-383	1335	1718
000125F	2562261	2563978	000611F	354339	354710	1717	-371	2088
000312F	212659	214337	000938F	134525	134708	1678	-183	1861
000514F	237729	237890	000648F	117228	124877	-161	7649	7810
000514F	225903	226826	000648F	134997	135538	-923	541	1464
000514F	190521	191874	000648F	176312	180734	-1353	4422	5775
000514F	169706	170221	000648F	203150	204286	-515	1136	1651
000514F	137488	142894	000648F	231605	231777	5406	-172	5578
000514F	118730	119700	000648F	251589	252470	-970	881	1851
000299F	709751	711100	000056F	2593452	2594352	1349	-900	2249
000299F	599722	604578	000056F	2479399	2479712	4856	-313	5169
000055F	2915271	2915977	000351F	599276	599740	706	-464	1170
000055F	2864837	2865325	000351F	550996	551971	-488	975	1463
000055F	2761838	2769855	000351F	455059	456286	8017	-1227	9244
000055F	2532254	2532488	000351F	224870	227470	-234	2600	2834
000055F	1980391	1980557	000532F	157735	165427	-166	7692	7858
000055F	1483246	1484416	000431F	370935	371855	-1170	920	2090
000340F	206517	209682	000389F	364933	369279	3165	-4346	7511
000722F	113803	115806	000389F	53581	56806	2003	-3225	5228
000566F	318685	319685	000939F	101354	101674	1000	-320	1320
000172F	506896	507133	000440F	469645	470618	-237	973	1210
000172F	1225836	1233397	000482F	320431	374463	-7561	54032	61593
000109F	1157185	1158838	000069F	813822	814024	1653	-202	1855
000109F	517825	519834	000069F	193981	194246	2009	-265	2274
000214F	1550892	1553031	000311F	861924	862176	2139	-252	2391
000214F	901296	902556	000311F	251566	252219	-1260	653	1913
000214F	888934	889283	000311F	237198	238206	-349	1008	1357
000021F	79963	80127	000188F	681791	685680	-164	3889	4053
000021F	1035935	1037320	000469F	429746	430053	1385	-307	1692
000021F	2446938	2447322	000295F	79085	83743	-384	4658	5042
000021F	4878441	4878993	000127F	1552759	1553338	-552	579	1131
000021F	4512571	4512618	000127F	1221650	1222963	47	-1313	1360
000021F	4243177	4244192	000127F	959244	964796	-1015	-5552	4537
000021F	3828562	3836659	000127F	569926	571461	8097	-1535	9632
000021F	3718686	3719419	000127F	461327	461803	733	-476	1209
000424F	246732	247204	000765F	226018	232743	-472	6725	7197
000424F	226486	229218	000765F	203580	204263	2732	-683	3415
000462F	127324	128959	000629F	51018	51201	1635	-183	1818
000462F	123145	123364	000629F	39992	47022	-219	7030	7249
000269F	595423	596122	000638F	160546	161169	-699	623	1322
000269F	984891	987405	000422F	489821	489972	2514	-151	2665
000030F	2705330	2705986	000023F	2674185	2674658	656	-473	1129
000030F	754284	754560	000023F	800119	801028	-276	909	1185
000030F	4255491	4258452	000556F	369061	373430	-2961	4369	7330
000023F	4268872	4269047	000259F	1000021	1002572	-175	2551	2726
000023F	4064397	4064797	000017F	3879302	3880052	400	-750	1150
000023F	3421178	3422838	000017F	3268873	3271580	-1660	2707	4367
000023F	2728747	2730437	000017F	2581504	2583261	1690	-1757	3447
000213F	1338918	1340278	000072F	815236	815889	1360	-653	2013
000213F	1034856	1036020	000072F	1145793	1145874	-1164	81	1245
000089F	748811	756963	000343F	651179	651791	8152	-612	8764
000196F	1207190	1212052	000201F	563531	567129	-4862	-3598	1264
000196F	1090321	1092568	000201F	686977	687346	2247	-369	2616
000196F	1071911	1073278	000201F	701412	703839	-1367	-2427	1060
000243F	662388	664029	000337F	211298	214060	-1641	2762	4403
000243F	605277	607565	000337F	150463	153886	-2288	-3423	1135
000243F	380159	380841	000653F	301709	302274	682	-565	1247
000243F	276624	276940	000653F	202128	202986	-316	858	1174
000629F	50120	51239	000702F	205332	205533	1119	-201	1320
000113F	2606617	2608479	000249F	807694	808852	1862	-1158	3020
000113F	2093816	2094023	000249F	276222	277363	-207	1141	1348
000113F	654607	656203	000251F	822044	823137	-1596	1093	2689
000113F	524207	539575	000251F	711647	712173	15368	-526	15894
000080F	2733081	2733732	000269F	406029	406833	-651	804	1455
000080F	2681537	2681818	000269F	462054	463351	-281	-1297	1016
000080F	2657954	2658872	000269F	485075	485736	-918	661	1579
000080F	2629573	2629726	000269F	517116	519058	-153	1942	2095
000080F	2567455	2568100	000269F	582461	583594	-645	1133	1778
000080F	2537688	2538632	000269F	622307	622724	-944	417	1361
000075F	3317014	3317860	000262F	206779	208939	-846	-2160	1314
000448F	285328	286257	000654F	117408	118667	929	-1259	2188
000448F	245198	245905	000654F	74105	74576	707	-471	1178
000010F	4875556	4887006	000108F	225581	232657	-11450	-7076	4374
000097F	363118	363141	000307F	545793	547215	-23	-1422	1399
000097F	1590715	1591956	000099F	1386008	1386293	1241	-285	1526
000178F	856196	856849	000798F	155757	156443	-653	686	1339
000178F	559120	559943	000902F	149477	151195	823	-1718	2541
000178F	310380	310534	000682F	34885	36269	-154	1384	1538
000178F	250022	252500	000682F	95886	96196	2478	-310	2788
000049F	1792639	1795248	000158F	541894	542597	2609	-703	3312
000049F	1594157	1594608	000158F	691811	696113	-451	4302	4753
000049F	1494471	1496754	000158F	811189	811673	2283	-484	2767
000049F	1266560	1266754	000158F	1027119	1029541	-194	2422	2616
000049F	2947678	2947938	000026F	2961307	2969902	-260	8595	8855
000049F	2490215	2490683	000026F	3395531	3396109	468	-578	1046
000018F	2248474	2250150	000107F	396556	396827	1676	-271	1947
000018F	2938123	2941080	000183F	1233389	1239299	-2957	5910	8867
000018F	5139530	5140000	000151F	718338	719474	-470	1136	1606
000194F	376410	376931	000599F	103101	104153	-521	1052	1573
000052F	609758	613021	000257F	1110698	1110898	3263	-200	3463
000034F	3247835	3254237	000271F	257824	262763	6402	-4939	11341
000283F	872559	873209	000019F	1198676	1201884	-650	3208	3858
000283F	687381	687561	000019F	999375	1003708	-180	4333	4513
000033F	23326	26321	000019F	291994	292497	2995	-503	3498
000033F	3898751	3898811	000014F	3408947	3410016	-60	-1069	1009
000033F	3017934	3020296	000014F	2545320	2549616	-2362	4296	6658
000033F	2922622	2926157	000014F	2462806	2463647	3535	-841	4376
000307F	171092	171215	000714F	178351	179756	123	-1405	1528
000307F	56673	57022	000714F	58822	59519	-349	697	1046
000307F	24264	25328	000714F	21942	25460	-1064	3518	4582
000338F	389301	390074	000615F	309862	312057	-773	-2195	1422
000267F	669848	669854	000411F	201151	204233	-6	-3082	3076
000181F	1158852	1160380	000837F	111516	111542	-1528	-26	1502
000533F	193738	194055	000286F	197064	197966	-317	902	1219
000000F	360088	362385	000289F	634260	635020	2297	-760	3057
000000F	1745995	1747015	000316F	824499	825125	1020	-626	1646
000000F	1164883	1165778	000316F	235721	235920	895	-199	1094
000000F	7976410	7978711	000005F	56320	58596	-2301	2276	4577
000000F	5560623	5561113	000005F	2467317	2470173	-490	2856	3346
000000F	4564709	4570164	000005F	3442175	3442177	-5455	-2	5453
000162F	1092086	1094527	000011F	1990934	1991187	-2441	253	2694
000162F	516693	517139	000011F	1394101	1398291	-446	4190	4636
000002F	8506474	8508365	000004F	5631904	5632127	-1891	-223	1668
000002F	8308565	8310619	000004F	5443557	5444640	-2054	1083	3137
000002F	8217199	8217453	000004F	5355405	5358180	-254	2775	3029
000002F	8105346	8105767	000004F	5242868	5245566	-421	2698	3119
000002F	7847053	7847125	000004F	4977585	4978655	72	-1070	1142
000002F	7788343	7789754	000004F	4918011	4920517	-1411	-2506	1095
000002F	7603017	7603285	000004F	4733137	4734449	-268	1312	1580
000002F	7543134	7544199	000004F	4672322	4673268	-1065	946	2011
000002F	7218412	7218770	000004F	4349820	4351199	358	-1379	1737
000002F	4589592	4591054	000004F	1751993	1755315	-1462	3322	4784
000002F	3664370	3668549	000004F	812110	812555	4179	-445	4624
000002F	3298473	3299374	000004F	480981	481354	901	-373	1274
000002F	3132584	3134866	000004F	324975	327258	-2282	2283	4565
000164F	2035163	2036591	000755F	78301	78481	1428	-180	1608
000164F	2032202	2034035	000755F	79156	79429	1833	-273	2106
000164F	1913085	1913865	000755F	195893	197532	-780	1639	2419
000164F	1558695	1559351	000336F	288934	291260	-656	2326	2982
000402F	433745	434593	000187F	1017012	1017264	848	-252	1100
000157F	1644035	1644199	000471F	359097	366287	-164	7190	7354
000048F	1058485	1060139	000163F	1265181	1265335	1654	-154	1808
000230F	679336	680673	000038F	2103709	2105915	1337	-2206	3543
000104F	1784407	1824250	000478F	296225	304150	39843	-7925	47768
000104F	1373216	1373527	000452F	82547	83394	-311	847	1158
000019F	1178260	1180645	000006F	1423404	1423719	2385	-315	2700
000019F	1169310	1169540	000006F	1413869	1414783	-230	914	1144
000331F	337864	338131	000277F	632345	635755	-267	3410	3677
000331F	105470	108406	000277F	867722	867994	2936	-272	3208
000169F	1562575	1563217	000310F	65503	67619	-642	2116	2758
000147F	57877	58492	000931F	10466	12443	-615	1977	2592
000147F	2060859	2061864	000190F	1394340	1394568	1005	-228	1233
000147F	1938910	1939250	000190F	1270618	1271482	340	-864	1204
000147F	1858673	1859803	000190F	1177636	1178774	-1130	1138	2268
000147F	1559735	1561197	000190F	863408	863409	-1462	-1	1461
000147F	1399401	1399601	000190F	721126	721985	-200	859	1059
000147F	969121	969563	000190F	278956	283117	-442	4161	4603
000268F	474334	476787	000358F	189596	189759	-2453	163	2616
000268F	459817	461116	000358F	205664	205907	1299	-243	1542
000268F	423910	424259	000358F	241626	242347	-349	721	1070
000268F	410033	411097	000358F	255536	255752	-1064	216	1280
000268F	398347	400253	000358F	270062	270918	-1906	-856	1050
000268F	130916	166976	000358F	517750	519972	36060	-2222	38282
000558F	48395	48669	000236F	165531	166585	-274	1054	1328
000122F	1776529	1777141	000247F	386138	389216	612	-3078	3690
000873F	48141	48424	000258F	96060	97914	-283	1854	2137
000282F	564644	566426	000140F	1190529	1194103	1782	-3574	5356
000129F	1048491	1048906	000285F	387491	391921	-415	4430	4845
000143F	1648672	1649157	000164F	917494	918301	485	-807	1292
000103F	591591	591905	000298F	356215	358354	-314	2139	2453
000103F	1836907	1838311	000252F	571480	580350	-1404	8870	10274
000208F	406770	413643	000526F	150938	151256	6873	-318	7191
000208F	400823	402452	000526F	155080	155256	1629	-176	1805
000208F	368657	369592	000526F	181147	182230	935	-1083	2018
000208F	294965	295341	000526F	248192	249544	-376	1352	1728
000208F	635555	638247	000507F	487508	488361	-2692	-853	1839
000304F	718825	719034	001064F	25822	27857	-209	2035	2244
000232F	1239538	1240209	000572F	277099	277790	-671	691	1362
000228F	1208199	1216047	000046F	2044170	2044563	7848	-393	8241
000025F	53494	54711	000096F	1234319	1240091	1217	-5772	6989
000025F	4131294	4138952	000054F	472381	474106	-7658	1725	9383
000025F	1959702	1960761	000054F	2633537	2633721	1059	-184	1243
000064F	85473	85523	000325F	492872	495843	-50	-2971	2921
000063F	3186276	3187404	000386F	422446	422980	1128	-534	1662
000063F	2842438	2843694	000386F	70258	70746	1256	-488	1744
000063F	2403874	2410951	000241F	859687	859954	7077	-267	7344
000063F	1975262	1979230	000241F	441661	442739	3968	-1078	5046
000161F	1794975	1795631	000294F	60881	64231	-656	3350	4006
000161F	1459995	1460546	000294F	396427	397143	-551	716	1267
000161F	1256456	1256721	000294F	593827	595296	-265	-1469	1204
000543F	123635	125527	000146F	1594458	1595534	1892	-1076	2968
000432F	426748	428580	000146F	942749	943064	-1832	315	2147
000383F	142589	144779	000153F	539055	540232	2190	-1177	3367
000443F	193396	196408	000477F	330735	330924	3012	-189	3201
000092F	2949914	2950883	000391F	197139	197391	969	-252	1221
000092F	1300820	1301385	000075F	708796	709522	565	-726	1291
000180F	787750	788917	000000F	5316002	5318384	1167	-2382	3549
000072F	2867608	2868535	000000F	3489254	3489570	927	-316	1243
000072F	1738248	1739453	000000F	2389934	2390577	1205	-643	1848
000072F	1394272	1396316	000000F	2064086	2064310	2044	-224	2268
000128F	1244943	1247334	000280F	888331	888934	-2391	603	2994
000128F	1230832	1231822	000280F	872780	875176	990	-2396	3386
000128F	1196926	1199695	000280F	840146	841507	-2769	1361	4130
000128F	1121511	1134986	000280F	768915	770077	13475	-1162	14637
000128F	1098607	1110342	000280F	758678	761993	11735	-3315	15050
000128F	1053258	1055610	000280F	718758	731689	-2352	-12931	10579
000128F	1005991	1010151	000280F	680618	681060	-4160	442	4602
000128F	943118	951983	000280F	609736	614887	-8865	5151	14016
000128F	886915	889375	000280F	550572	555550	-2460	4978	7438
000128F	844137	845644	000280F	506426	508811	1507	-2385	3892
000128F	803061	803940	000280F	466675	469035	879	-2360	3239
000128F	758469	759393	000280F	418560	421848	924	-3288	4212
000128F	716761	717971	000280F	375487	378773	-1210	3286	4496
000142F	517002	518959	000137F	759941	759948	-1957	-7	1950
000110F	900720	900753	000217F	752240	755368	33	-3128	3161
000079F	1840520	1844660	000222F	964330	964983	4140	-653	4793
000079F	1610077	1610861	000222F	749971	750976	-784	1005	1789
000079F	1396679	1396992	000222F	531734	534066	-313	2332	2645
000079F	1332961	1333876	000222F	458996	462798	-915	3802	4717
000079F	2981897	2982077	001091F	27189	29285	-180	2096	2276
000154F	1746959	1747163	000662F	278369	279713	-204	1344	1548
000154F	1727338	1727522	000662F	257195	258252	-184	1057	1241
000154F	1667436	1667596	000662F	191312	193421	-160	2109	2269
000154F	1556035	1557192	000662F	89486	89680	1157	-194	1351
000083F	656654	658894	000184F	1216782	1217636	-2240	-854	1386
000083F	2983305	2987669	000007F	1102213	1104365	4364	-2152	6516
000083F	2821260	2822763	000007F	942267	942495	1503	-228	1731
000083F	2234875	2235928	000007F	385131	385350	1053	-219	1272
000767F	70523	70755	000007F	4725181	4726006	-232	825	1057
000200F	1090834	1092706	000007F	3607147	3607378	1872	-231	2103
000200F	647687	648022	000007F	4060215	4061672	-335	1457	1792
000240F	81691	81894	000007F	2836835	2838770	-203	1935	2138
000015F	1472056	1473552	000130F	1205047	1205288	1496	-241	1737
000015F	1056624	1056643	000130F	788509	790015	-19	-1506	1487
000015F	930288	932019	000130F	660003	660294	-1731	291	2022
000015F	3049070	3056091	000284F	467179	473163	-7021	-5984	1037
000015F	4898791	4899337	000067F	1224075	1230138	-546	6063	6609
000008F	6758700	6759129	000541F	358005	358681	-429	676	1105
000008F	3148249	3150365	000376F	230104	230443	2116	-339	2455
000481F	166491	167322	000143F	1314690	1315169	-831	479	1310
000008F	771095	772684	000143F	375071	375283	1589	-212	1801
000138F	2119558	2121708	000592F	248381	248561	2150	-180	2330
000138F	659210	661147	000531F	306044	306515	-1937	-471	1466
000138F	651269	653549	000531F	314873	316068	-2280	-1195	1085
000014F	460848	462704	000657F	129195	129297	-1856	-102	1754
000014F	451288	452293	000657F	116715	118081	-1005	1366	2371
000014F	426043	426200	000657F	92768	94645	-157	1877	2034
000014F	1233680	1234649	000465F	380231	382120	-969	1889	2858
000014F	3778796	3778898	000040F	2207970	2209090	-102	-1120	1018
000014F	3054565	3055285	000040F	2964265	2966643	-720	2378	3098
000050F	2140691	2140924	000090F	259895	261234	-233	1339	1572
000220F	1422380	1422923	000021F	2176043	2177586	-543	1543	2086
000057F	2801610	2802380	000238F	463273	463629	-770	356	1126
000199F	531914	532841	000281F	505259	505849	-927	590	1517
000199F	510357	511116	000281F	484307	485121	-759	814	1573
000199F	33382	33961	000281F	21571	22230	-579	659	1238
000024F	1828372	1831069	000299F	400889	401663	-2697	774	3471
000024F	3996904	3997189	000135F	1535729	1537327	-285	1598	1883
000024F	3712260	3715298	000135F	1241751	1243573	3038	-1822	4860
000024F	3602392	3602572	000135F	1129359	1130470	-180	1111	1291
000024F	3431782	3440217	000135F	980113	980499	8435	-386	8821
000024F	3225696	3226716	000135F	788272	788806	1020	-534	1554
000024F	3007549	3008678	000135F	562813	563977	-1129	1164	2293
000024F	4496661	4497571	000867F	93339	94638	910	-1299	2209
000404F	439798	441972	001166F	46303	47628	-2174	1325	3499
000337F	433805	435206	000581F	398843	399279	1401	-436	1837
000337F	343984	344306	000581F	308665	309698	-322	1033	1355
000337F	293784	294608	000581F	255824	256159	-824	335	1159
000337F	115366	116688	000581F	76703	77722	1322	-1019	2341
000022F	3950392	3971225	000116F	1129427	1135295	20833	-5868	26701
000022F	3386744	3387313	000116F	1684829	1685302	569	-473	1042
000022F	3208719	3209037	000116F	1848241	1848976	-318	735	1053
000022F	2314364	2315552	000317F	774185	774407	1188	-222	1410
000022F	1210517	1211560	000428F	478866	478868	-1043	2	1045
000046F	2469905	2471331	000044F	1828772	1830202	-1426	1430	2856
000046F	786148	791432	000044F	200929	204548	5284	-3619	8903
000239F	386570	387410	000394F	585513	585726	-840	213	1053
000239F	294181	294336	000394F	679539	682407	-155	2868	3023
000322F	459667	461221	000113F	363098	363447	1554	-349	1903
000182F	1814879	1817899	000057F	1406296	1406595	3020	-299	3319
000182F	767990	768217	000057F	329246	330188	227	-942	1169
000036F	2080624	2080801	000419F	51787	52704	-177	917	1094
000242F	1401900	1402647	000716F	12055	13925	-747	-1870	1123
000242F	1269827	1270365	000716F	151699	152251	538	-552	1090
000242F	553359	555714	000683F	97413	98243	2355	-830	3185
000020F	4002037	4002422	000100F	118595	120305	-385	1710	2095
000020F	584091	584965	000396F	85351	86377	874	-1026	1900
000013F	3562979	3565659	000013F	2246764	2247688	2680	-924	3604
000013F	3406469	3419058	000013F	2105337	2109393	12589	-4056	16645
000013F	3074992	3075152	000013F	1778908	1780036	-160	1128	1288
000013F	2338016	2341079	000013F	1055086	1057089	-3063	-2003	1060
000163F	1857074	1857864	000328F	128599	131889	-790	3290	4080
000163F	1234393	1234576	000328F	758120	759368	-183	1248	1431
000101F	1881956	1883739	000169F	358946	359251	1783	-305	2088
000095F	2526440	2528304	000177F	856906	857036	-1864	-130	1734
000095F	392866	396960	000506F	427913	428475	4094	-562	4656
000095F	382257	383937	000506F	436106	436918	1680	-812	2492
000177F	1713470	1714636	000098F	820149	820743	1166	-594	1760
000045F	656827	657950	000418F	107699	108033	1123	-334	1457
000045F	2390641	2392200	000573F	149826	150020	1559	-194	1753
000078F	2528209	2528954	000128F	1570788	1572699	-745	1911	2656
000078F	1606099	1606431	000128F	616293	617516	-332	1223	1555
000078F	1462510	1463239	000128F	473392	474689	-729	1297	2026
000041F	3557344	3557935	000012F	3651822	3653804	-591	1982	2573
000041F	764344	764358	000012F	829590	835505	-14	-5915	5901
000145F	1728790	1729054	000001F	4351636	4354131	-264	2495	2759
000094F	1554462	1555470	000112F	935756	935908	1008	-152	1160
000094F	940769	940993	000112F	1543470	1544644	224	-1174	1398
000094F	849889	854832	000112F	1626754	1633813	-4943	7059	12002
000094F	588219	591025	000112F	1880926	1881532	2806	-606	3412
000209F	1273198	1275344	000178F	880915	881205	2146	-290	2436
000209F	965558	967590	000178F	1175333	1176085	-2032	-752	1280
000209F	946518	946864	000178F	1195857	1196991	346	-1134	1480
000209F	874136	875399	000178F	1261190	1261386	-1263	196	1459
000209F	548904	549627	000913F	96040	98088	-723	2048	2771
000209F	527061	529503	000913F	120950	121420	-2442	470	2912
000209F	388867	391478	000920F	55305	55532	2611	-227	2838
000209F	382369	383004	000920F	59758	61803	-635	-2045	1410
000209F	374774	375027	000920F	67595	69331	-253	1736	1989
000394F	341104	341812	000344F	389870	391525	-708	1655	2363
000394F	288451	289619	000344F	443698	453462	-1168	9764	10932
000152F	1695210	1695732	000243F	308884	312892	-522	4008	4530
000152F	961344	961497	000243F	1041826	1043834	-153	2008	2161
000328F	730639	730844	000089F	1337975	1339706	-205	1731	1936
000053F	1666583	1712861	000042F	2049947	2056374	46278	-6427	52705
000016F	3932187	3932458	000056F	1312494	1316549	-271	4055	4326
000016F	1997713	1998857	000016F	2993842	2994060	1144	-218	1362
000107F	1426648	1439603	000050F	451853	454233	12955	-2380	15335
000371F	123331	126798	000050F	1919500	1919954	3467	-454	3921
000061F	2570498	2571051	000070F	1679050	1685907	-553	6857	7410
000061F	1563211	1563549	000070F	723721	725650	-338	1929	2267
000061F	931026	931480	000070F	96331	98449	-454	2118	2572
000603F	194461	194612	000275F	667285	669291	-151	2006	2157
000380F	432469	435456	000275F	990535	990911	2987	-376	3363
000630F	167397	169962	000848F	172632	174386	2565	-1754	4319
000068F	2950163	2950249	000365F	222727	225357	86	-2630	2716
000068F	2505850	2506362	000365F	662268	664333	-512	2065	2577
000068F	854863	855620	000166F	537262	537888	-757	626	1383
000068F	594549	594722	000166F	269371	270253	-173	882	1055
000053F	348226	348400	000052F	393159	394550	-174	1391	1565
000137F	444969	445222	000052F	1181746	1183749	-253	2003	2256
000026F	3918834	3919957	000022F	386059	386291	1123	-232	1355
000192F	1508297	1508312	000086F	1182891	1185881	15	-2990	3005
000477F	453217	457079	000273F	631919	631925	-3862	6	3868
000031F	4252270	4252307	000010F	213858	217918	-37	-4060	4023
000031F	2754617	2761000	000010F	1697512	1698106	6383	-594	6977
000031F	2747894	2749705	000010F	1703533	1704235	-1811	-702	1109
000222F	123817	124378	000364F	447397	448696	-561	1299	1860
000222F	1192113	1197894	000362F	683025	683204	5781	-179	5960
000222F	1180777	1181290	000362F	670833	672898	-513	2065	2578
000222F	1056850	1058336	000362F	548990	549984	1486	-994	2480
000222F	640201	641393	000362F	124622	126116	1192	-1494	2686
000222F	1444840	1446177	000795F	159174	159359	-1337	185	1522
000075F	1905020	1909122	000346F	626102	626397	4102	-295	4397
000075F	1869235	1869675	000346F	594619	595491	-440	872	1312
000075F	1657240	1662188	000346F	384425	385767	4948	-1342	6290
000075F	1649714	1651370	000346F	368175	379014	-1656	10839	12495
000075F	1590394	1611164	000346F	329921	333313	20770	-3392	24162
000075F	823134	829862	000199F	190931	191303	6728	-372	7100
000425F	464585	464815	000199F	1253921	1255333	230	-1412	1642
000414F	152448	159381	000400F	160576	164714	-6933	-4138	2795
000100F	964933	967397	000216F	180214	184323	2464	-4109	6573
000100F	762789	765246	000216F	397468	398904	-2457	-1436	1021
000100F	655083	655558	000216F	528295	529343	-475	1048	1523
000100F	580675	581203	000216F	595063	600637	528	-5574	6102
000108F	419238	420585	001000F	8828	9073	-1347	245	1592
000108F	365078	379167	001000F	47729	67177	-14089	-19448	5359
000108F	982587	983224	000066F	1873283	1873910	637	-627	1264
000040F	3261448	3264563	000141F	1400055	1401807	-3115	-1752	1363
000040F	393113	393327	000248F	329734	332329	-214	2595	2809
000327F	663109	665113	000403F	384293	437975	-2004	53682	55686
000215F	496076	497634	000457F	82825	83244	1558	-419	1977
000215F	422195	423879	000457F	11735	13934	1684	-2199	3883
000253F	544470	545091	000225F	571200	572065	621	-865	1486
000379F	298346	299287	000453F	103960	106071	-941	-2111	1170
000379F	144440	147272	000622F	40203	41513	2832	-1310	4142
000352F	651237	651508	000879F	67069	68870	-271	1801	2072
000454F	255360	255815	000561F	277642	279778	-455	-2136	1681
000354F	448404	451371	000088F	1836579	1839453	2967	-2874	5841
000354F	66305	67204	000088F	1480810	1482758	-899	-1948	1049
000115F	2573725	2575071	000088F	1354792	1356798	-1346	2006	3352
000115F	2171900	2172604	000088F	951538	951920	-704	382	1086
000115F	1516866	1517235	000088F	296634	298068	-369	1434	1803
000004F	913905	915924	000223F	865078	865517	2019	-439	2458
000004F	3695963	3696186	000051F	1171388	1172601	223	-1213	1436
000004F	3065189	3067025	000051F	1710268	1747335	-1836	37067	38903
000004F	2429407	2486360	000051F	2338483	2345999	56953	-7516	64469
000004F	2358271	2421891	000051F	2338483	2345999	63620	-7516	71136
000004F	2291589	2305916	000051F	2385833	2387595	14327	-1762	16089
000004F	2266856	2268256	000051F	2407716	2409338	1400	-1622	3022
000004F	6973204	6974465	000121F	1167509	1167729	1261	-220	1481
000067F	1951947	1953050	000055F	1568598	1568741	-1103	143	1246
000256F	1253802	1254529	000244F	1057756	1060415	-727	2659	3386
000073F	2566180	2568475	000274F	57913	59655	-2295	1742	4037
000073F	2252693	2253379	000274F	382849	383545	-686	696	1382
000073F	2209396	2213189	000274F	420971	422326	3793	-1355	5148
000073F	2156699	2156880	000274F	473773	474710	-181	937	1118
000073F	2011422	2011891	000274F	619222	622870	469	-3648	4117
000073F	1602597	1602849	000274F	997895	998717	-252	822	1074
000073F	1363633	1365109	000624F	256413	257271	1476	-858	2334
000350F	155443	156509	000378F	207411	207466	-1066	-55	1011
000350F	59958	61472	000378F	110968	111428	1514	-460	1974
000318F	859194	859894	000584F	366443	369017	-700	-2574	1874
000341F	496121	499435	000211F	964479	966349	3314	-1870	5184
000105F	1719654	1724146	000043F	1967582	1967844	4492	-262	4754
000105F	854381	856820	000043F	2855602	2859703	2439	-4101	6540
000120F	960042	961486	000032F	1876458	1879002	-1444	2544	3988
000179F	841006	843901	000360F	141602	143359	-2895	-1757	1138
000179F	1248911	1252655	000684F	48917	49466	3744	-549	4293
000179F	1769755	1777736	000448F	231686	231987	7981	-301	8282
000370F	337241	338232	000701F	6296	6600	991	-304	1295
000370F	603418	619338	000456F	218002	235661	-15920	-17659	1739
000469F	454560	457444	000456F	416584	418285	-2884	-1701	1183
000469F	382888	384794	000456F	490431	490467	-1906	36	1942
000278F	1055132	1055321	000192F	409226	411227	-189	2001	2190
000250F	377145	378114	000255F	750969	751288	-969	319	1288
000134F	2023126	2023141	000543F	111718	113309	15	-1591	1606
000005F	6752765	6756898	000020F	1618591	1618809	4133	-218	4351
000005F	2930834	2931541	000039F	280463	280972	-707	509	1216
000005F	2168905	2168928	000039F	1039458	1040537	23	-1079	1102
000264F	292332	294298	000288F	456217	456376	1966	-159	2125
000258F	622617	627669	000195F	640295	640518	5052	-223	5275
000146F	1839979	1846007	000080F	561544	564775	6028	-3231	9259
000146F	1808683	1810852	000080F	593726	598596	-2169	4870	7039
000146F	1580547	1580706	000080F	846925	847923	-159	998	1157
000146F	1500673	1501726	000080F	927258	927690	-1053	432	1485
000146F	1131007	1131173	000080F	1284367	1285404	-166	1037	1203
000146F	978228	978396	000080F	1457378	1458576	-168	1198	1366
000536F	230618	231230	000159F	1293864	1296445	-612	2581	3193
000536F	211338	211863	000159F	1276525	1277054	-525	529	1054
000536F	177140	177419	000159F	1240947	1241822	-279	875	1154
000051F	333739	339384	000834F	61132	64629	-5645	-3497	2148
000051F	303622	303792	000834F	95181	97209	-170	2028	2198
000051F	289211	297241	000834F	103566	103760	8030	-194	8224
000051F	259760	264662	000834F	132446	134977	-4902	-2531	2371
000051F	857874	858027	000772F	208761	209792	153	-1031	1184
000051F	805363	807124	000772F	153507	153655	-1761	-148	1613
000051F	762356	762903	000772F	109691	110231	547	-540	1087
000051F	1840876	1841096	000296F	57484	58762	220	-1278	1498
000051F	1763137	1768627	000296F	135464	139802	5490	-4338	9828
000051F	1530597	1530765	000296F	382126	383804	-168	1678	1846
000051F	1508078	1510259	000296F	402988	406961	-2181	-3973	1792
000051F	1487836	1488424	000296F	426219	426690	-588	471	1059
000051F	1134294	1134636	000296F	778716	781165	-342	2449	2791
000051F	1119142	1120393	000296F	798308	799852	-1251	1544	2795
000051F	3001634	3002339	000106F	1087198	1088619	-705	1421	2126
000051F	2768148	2768554	000106F	860276	865680	-406	5404	5810
000051F	2071165	2072974	000106F	142332	143497	1809	-1165	2974
000051F	2045874	2064278	000106F	137473	138507	18404	-1034	19438
000037F	1322826	1324559	000103F	472676	472877	1733	-201	1934
000028F	2178408	2179421	000165F	612054	618328	-1013	6274	7287
000065F	1017068	1019568	000713F	129465	129469	-2500	-4	2496
000065F	1631508	1632345	000388F	292403	292632	837	-229	1066
000065F	2940886	2941445	000136F	1002197	1004399	-559	2202	2761
000065F	2853177	2853432	000136F	912195	913038	255	-843	1098
000065F	2648530	2648662	000136F	711279	712654	-132	-1375	1243
000065F	2391660	2393388	000136F	456616	456811	1728	-195	1923
000711F	97101	97270	000136F	1565484	1566898	-169	1414	1583
000482F	350123	350324	000461F	273310	275123	-201	1813	2014
000297F	311154	311629	000246F	297283	297945	-475	662	1137
000195F	1704093	1705092	000097F	1330068	1330519	-999	451	1450
000195F	1192675	1194431	000097F	1832132	1834937	-1756	-2805	1049
000365F	80116	80318	000442F	61862	63448	-202	1586	1788
000059F	278828	282832	000406F	466516	466982	-4004	466	4470
000059F	2057148	2058953	000117F	607556	607768	1805	-212	2017
000059F	1719685	1720826	000117F	298844	299650	1141	-806	1947
000106F	975886	977608	000301F	56649	56883	-1722	234	1956
000111F	636340	636832	000459F	75952	79330	-492	3378	3870
000111F	532270	532592	000459F	181469	185222	-322	3753	4075
000111F	1557858	1558267	000361F	665739	666829	-409	1090	1499
000111F	1451382	1451607	000361F	554831	555871	225	-1040	1265
000111F	1324398	1326755	000361F	430220	430567	2357	-347	2704
000392F	397087	398353	001197F	38048	40718	-1266	-2670	1404
000090F	2768465	2770158	000829F	167657	167807	-1693	-150	1543
000090F	2473479	2474912	000077F	228683	230706	-1433	2023	3456
000090F	2156052	2158523	000077F	557807	558149	2471	-342	2813
000090F	232603	232804	000264F	199452	200313	-201	861	1062
000112F	2508663	2509240	000002F	2767426	2768757	-577	1331	1908
000112F	1481553	1481993	000002F	1755076	1756625	-440	1549	1989
000112F	955761	955917	000002F	1229871	1238970	-156	9099	9255
000082F	1600257	1600491	000515F	278433	280043	-234	1610	1844
000082F	696996	700731	000105F	479627	495957	-3735	16330	20065
000159F	1506411	1509297	000071F	2098694	2098854	2886	-160	3046
000159F	1447676	1449195	000071F	2033904	2037381	-1519	3477	4996
000159F	207465	208444	000071F	770115	770299	979	-184	1163
000155F	544428	544751	000355F	183863	185034	-323	1171	1494
