# Supplementary material for: Centromere evolution and CpG methylation during vertebrate speciation
Source: Nat Commun. 2017 Nov 28;8:1833. doi: 10.1038/s41467-017-01982-7 (PMC5705604; doi:10.1038/s41467-017-01982-7)
Supplement: Supplementary file 19 — Supplementary Data 16 [file 41467_2017_1982_MOESM19_ESM.xlsx]

## Sheet: Supplementary Table 16
Supplementary Table 16: Positions and lengths of inversions that were identified between Hd-rR and HNI in the assembled contigs
Contig ID in Hd-rR	Start of structural variation (SV) in Hd-rR	End of SV in Hd-rR	Contig ID in HNI	Start of SV in HNI	End of SV in HNI	Size of SV in Hd-rR	Size of SV in HNI	Size: min( (Size in Hd-rR), (Size in HNI) )
000012F	4637868	4639112	000122F	831207	833682	1244	2475	1244
000021F	164517	165692	000188F	603921	605509	1175	1588	1175
000021F	152904	158492	000188F	613868	621604	5588	7736	5588
000212F	936509	938216	000034F	2598531	2600238	1707	1707	1707
000011F	5714381	5719249	000024F	229956	235206	4868	5250	4868
000126F	252327	289864	000162F	263501	300877	37537	37376	37376
000194F	1345473	1346534	000151F	216417	218047	1061	1630	1061
000002F	581240	582402	000011F	127643	128643	1162	1000	1000
000157F	890692	896551	000227F	457984	468305	5859	10321	5859
000208F	135472	140176	000526F	372046	383894	4704	11848	4704
000025F	2287126	2288496	000054F	2316115	2317423	1370	1308	1308
000064F	421775	423632	000325F	161542	163169	1857	1627	1627
000092F	465581	467678	000075F	1511386	1514956	2097	3570	2097
000072F	112019	113253	000000F	744133	746546	1234	2413	1234
000135F	1753780	1754970	000009F	1892852	1894062	1190	1210	1190
000110F	2527725	2530185	000024F	2673810	2675721	2460	1911	1911
000083F	2567200	2573893	000007F	707836	710024	6693	2188	2188
000138F	1977087	1978315	000592F	388165	389787	1228	1622	1228
000014F	2547391	2559009	000197F	1035958	1046080	11618	10122	10122
000014F	1555244	1556476	000197F	43687	45064	1232	1377	1232
000022F	4274675	4277145	000116F	831167	834104	2470	2937	2470
000038F	1902156	1904135	000015F	1547809	1550323	1979	2514	1979
000038F	102851	104498	000015F	3319062	3321575	1647	2513	1647
000239F	481362	482853	000394F	487366	489503	1491	2137	1491
000036F	3928463	3929488	000291F	310688	311723	1025	1035	1025
000041F	324796	326401	000012F	403932	405100	1605	1168	1168
000088F	253440	257175	000001F	580016	582442	3735	2426	2426
000371F	240444	242396	000050F	2036695	2038409	1952	1714	1714
000477F	45165	49299	000273F	1028035	1029977	4134	1942	1942
000031F	2041277	2045571	000010F	2402575	2411501	4294	8926	4294
000262F	395995	397326	000468F	283808	286089	1331	2281	1331
000004F	1112575	1114554	000223F	671425	675230	1979	3805	1979
000009F	1119960	1128257	000119F	567067	569823	8297	2756	2756
000179F	1203266	1204341	000684F	91143	93029	1075	1886	1075
000136F	1908816	1909912	000073F	629144	630341	1096	1197	1096
000005F	5742365	5745432	000020F	2578315	2580854	3067	2539	2539
000005F	2713233	2715175	000039F	501878	503809	1942	1931	1931
000146F	1081566	1084577	000080F	1345279	1347021	3011	1742	1742
000146F	1012183	1014743	000080F	1423754	1427435	2560	3681	2560
000028F	963088	964955	000562F	236232	238088	1867	1856	1856
000065F	2749638	2756570	000136F	814833	819502	6932	4669	4669
000032F	3129857	3131605	000144F	1437118	1438818	1748	1700	1700
000090F	707986	709616	000077F	1981300	1982328	1630	1028	1028
000082F	259051	260482	000105F	921077	922502	1431	1425	1425
