# Supplementary material for: Centromere evolution and CpG methylation during vertebrate speciation
Source: Nat Commun. 2017 Nov 28;8:1833. doi: 10.1038/s41467-017-01982-7 (PMC5705604; doi:10.1038/s41467-017-01982-7)
Supplement: Supplementary file 20 — Supplementary Data 17 [file 41467_2017_1982_MOESM20_ESM.xlsx]

## Sheet: Supplementary Table 17
Supplementary Table 17: Statistics of telomere repeats detected in the assembled genomes for the three medaka inbred strains
Hd-rR	chromosome	head or tail	length (bp)	number of copies
	1	tail	5229	851.3
	23	head	7724	1265
HNI	chromosome	head or tail	length (bp)	number of copies
	19	tail	4312	708.8
	23	head	645	108.3
HSOK	chromosome	head or tail	length (bp)	number of copies
	10	tail	6986	1178.5
	12	tail	692	118.5
	20	tail	3650	605.7
