# Supplementary material for: Centromere evolution and CpG methylation during vertebrate speciation
Source: Nat Commun. 2017 Nov 28;8:1833. doi: 10.1038/s41467-017-01982-7 (PMC5705604; doi:10.1038/s41467-017-01982-7)
Supplement: Supplementary file 21 — Supplementary Data 18 [file 41467_2017_1982_MOESM21_ESM.xlsx]

## Sheet: Supplementary Table 18
Supplementary Table 18: Numbers of bases in the assembled genomes that were corrected from Illumina short reads using Pilon
	Hd-rR	HNI	HSOK
Number of bases before correction	791135272	749601780	809324277
Number of confirmed bases	782890210	745811806	799845085
Ratio of confirmed bases (%)	98.96	99.49	98.83
Number of corrected single bases	72732	7032	18856
Number of corrected ambiguous bases	942	535	1340
Number of corrected small insertions	16441	21494	115826
Total length of corrected small insertions	28590	24760	129038
Number of corrected small deletions	12398	13450	5809
Total of corrected small deletions	24088	18214	8019
