# Supplementary material for: Centromere evolution and CpG methylation during vertebrate speciation
Source: Nat Commun. 2017 Nov 28;8:1833. doi: 10.1038/s41467-017-01982-7 (PMC5705604; doi:10.1038/s41467-017-01982-7)
Supplement: Supplementary file 22 — Supplementary Data 19 [file 41467_2017_1982_MOESM22_ESM.xlsx]

## Sheet: Supplementary Table 19
Supplementary Table 19: Regions that had error rates of > 0.1%
Contig ID	start	end	length
000012F	4090001	5872211	1782211
000017F	1	3120000	3120000
000035F	320001	790000	470000
000035F	960001	1140000	180000
000063F	1	20000	20000
000063F	710001	720000	10000
000092F	1	310000	310000
000131F	590001	1270000	680000
000134F	1250001	1270000	20000
000134F	2480001	2489180	9180
000176F	1	2057381	2057381
000180F	1	1938117	1938117
000185F	1770001	1800000	30000
000215F	840001	920000	80000
000223F	1	1574809	1574809
000269F	1	50000	50000
000279F	1090001	1152149	62149
000345F	1	830569	830569
000361F	1	758325	758325
000383F	1	693111	693111
000409F	1	653348	653348
000443F	1	330000	330000
000483F	1	477796	477796
000596F	1	80000	80000
000676F	1	215304	215304
000715F	20001	30000	10000
000717F	1	185472	185472
000729F	90001	110000	20000
000729F	120001	140000	20000
000729F	150001	170000	20000
000775F	120001	140000	20000
000911F	60001	70000	10000
000953F	50001	60000	10000
001160F	10001	20000	10000
		total	16737772	0.0211566
