# Supplementary material for: Centromere evolution and CpG methylation during vertebrate speciation
Source: Nat Commun. 2017 Nov 28;8:1833. doi: 10.1038/s41467-017-01982-7 (PMC5705604; doi:10.1038/s41467-017-01982-7)
Supplement: Supplementary file 23 — Supplementary Data 20 [file 41467_2017_1982_MOESM23_ESM.xlsx]

## Sheet: Supplementary Table 20
Supplementary Table 20: Positions of centromeric repeats in the regions that had error rates of > 0.1% in Supplementary Table 19
Hd-rR					HNI					HSOK
Contig ID	start	end	length		Contig ID	start	end	length		Contig ID	start	end	length
000063F	1	20000	20000		000004F	3790001	3800000	10000		000003F	1	10000	10000
000063F	710001	720000	10000		000004F	5170001	5180000	10000		000003F	3050001	3060000	10000
000134F	1250001	1270000	20000		000055F	2670001	2678847	8847		000003F	8370001	8380000	10000
000134F	2480001	2489180	9180		000069F	1200001	1210000	10000		000053F	1	10000	10000
000185F	1770001	1800000	30000		000158F	1580001	1588355	8355		000053F	1320001	1330000	10000
000279F	1090001	1152149	62149		000456F	490001	500000	10000		000053F	2430001	2440000	10000
000596F	1	80000	80000		000456F	660001	663951	3951		000053F	3750001	3760000	10000
000715F	20001	30000	10000		000485F	600001	606149	6149		000151F	1	10000	10000
000729F	90001	110000	20000		000704F	290001	309732	19732		000181F	1460001	1467787	7787
000729F	120001	140000	20000				total	87034		000445F	140001	160000	20000
000729F	150001	170000	20000									total	107787
000775F	120001	140000	20000
000911F	60001	70000	10000
000953F	50001	60000	10000
001160F	10001	20000	10000
		total	351329
