# Supplementary material for: Centromere evolution and CpG methylation during vertebrate speciation
Source: Nat Commun. 2017 Nov 28;8:1833. doi: 10.1038/s41467-017-01982-7 (PMC5705604; doi:10.1038/s41467-017-01982-7)
Supplement: Supplementary file 24 — Supplementary Data 21 [file 41467_2017_1982_MOESM24_ESM.xlsx]

## Sheet: Supplementary Table 21
Supplementary Table 21: Strain, chromosome, and number of monomers in each monomer group (cluster), and the similarities of all pairs of representative monomers
monomer group g1	monomer group g2	strain of g1	chromosome of g1	group ID of g1	Number of monomers in g1	strain of g2	chromosome of g2	group ID of g2	Number of monomers in g2	global alignment length	identity of global alignment	semi-global alignment length	identity of semi-global alignment
Hd-rR_chr1_1_285	Hd-rR_chr1_1_285	Hd-rR	chr1	1	285	Hd-rR	chr1	1	285	150	100	150	100
Hd-rR_chr1_1_285	Hd-rR_chr1_2_25	Hd-rR	chr1	1	285	Hd-rR	chr1	2	25	151	82.1	151	82.1
Hd-rR_chr1_1_285	Hd-rR_chr1_3_11	Hd-rR	chr1	1	285	Hd-rR	chr1	3	11	153	80.4	153	80.4
Hd-rR_chr1_1_285	Hd-rR_chr1_4_10	Hd-rR	chr1	1	285	Hd-rR	chr1	4	10	153	75.2	136	84.6
Hd-rR_chr1_1_285	Hd-rR_chr11_1_11	Hd-rR	chr1	1	285	Hd-rR	chr11	1	11	162	75.3	161	75.8
Hd-rR_chr1_1_285	Hd-rR_chr12_1_646	Hd-rR	chr1	1	285	Hd-rR	chr12	1	646	172	68	167	70.1
Hd-rR_chr1_1_285	Hd-rR_chr12_2_415	Hd-rR	chr1	1	285	Hd-rR	chr12	2	415	166	68.1	161	70.2
Hd-rR_chr1_1_285	Hd-rR_chr12_3_171	Hd-rR	chr1	1	285	Hd-rR	chr12	3	171	168	65.5	166	66.3
Hd-rR_chr1_1_285	Hd-rR_chr12_4_36	Hd-rR	chr1	1	285	Hd-rR	chr12	4	36	164	51.8	127	66.9
Hd-rR_chr1_1_285	Hd-rR_chr12_5_14	Hd-rR	chr1	1	285	Hd-rR	chr12	5	14	164	66.5	163	66.9
Hd-rR_chr1_1_285	Hd-rR_chr13_1_40	Hd-rR	chr1	1	285	Hd-rR	chr13	1	40	150	88	149	88.6
Hd-rR_chr1_1_285	Hd-rR_chr13_2_33	Hd-rR	chr1	1	285	Hd-rR	chr13	2	33	165	72.1	164	72.6
Hd-rR_chr1_1_285	Hd-rR_chr13_3_28	Hd-rR	chr1	1	285	Hd-rR	chr13	3	28	152	84.9	152	84.9
Hd-rR_chr1_1_285	Hd-rR_chr13_4_22	Hd-rR	chr1	1	285	Hd-rR	chr13	4	22	165	69.7	164	70.1
Hd-rR_chr1_1_285	Hd-rR_chr13_5_22	Hd-rR	chr1	1	285	Hd-rR	chr13	5	22	156	75.6	150	78.7
Hd-rR_chr1_1_285	Hd-rR_chr13_6_20	Hd-rR	chr1	1	285	Hd-rR	chr13	6	20	162	72.8	161	73.3
Hd-rR_chr1_1_285	Hd-rR_chr13_7_17	Hd-rR	chr1	1	285	Hd-rR	chr13	7	17	154	74.7	147	78.2
Hd-rR_chr1_1_285	Hd-rR_chr13_8_11	Hd-rR	chr1	1	285	Hd-rR	chr13	8	11	150	76.7	135	85.2
Hd-rR_chr1_1_285	Hd-rR_chr13_9_10	Hd-rR	chr1	1	285	Hd-rR	chr13	9	10	152	79.6	145	83.4
Hd-rR_chr1_1_285	Hd-rR_chr14_1_54	Hd-rR	chr1	1	285	Hd-rR	chr14	1	54	163	72.4	162	72.8
Hd-rR_chr1_1_285	Hd-rR_chr14_2_39	Hd-rR	chr1	1	285	Hd-rR	chr14	2	39	162	71.6	161	72
Hd-rR_chr1_1_285	Hd-rR_chr14_3_38	Hd-rR	chr1	1	285	Hd-rR	chr14	3	38	161	70.2	160	70.6
Hd-rR_chr1_1_285	Hd-rR_chr14_4_32	Hd-rR	chr1	1	285	Hd-rR	chr14	4	32	163	73	162	73.5
Hd-rR_chr1_1_285	Hd-rR_chr14_5_10	Hd-rR	chr1	1	285	Hd-rR	chr14	5	10	152	75.7	151	76.2
Hd-rR_chr1_1_285	Hd-rR_chr16_1_72	Hd-rR	chr1	1	285	Hd-rR	chr16	1	72	161	77	160	77.5
Hd-rR_chr1_1_285	Hd-rR_chr18_1_60	Hd-rR	chr1	1	285	Hd-rR	chr18	1	60	168	68.5	167	68.9
Hd-rR_chr1_1_285	Hd-rR_chr18_2_34	Hd-rR	chr1	1	285	Hd-rR	chr18	2	34	155	74.8	154	75.3
Hd-rR_chr1_1_285	Hd-rR_chr18_3_25	Hd-rR	chr1	1	285	Hd-rR	chr18	3	25	190	64.7	189	65.1
Hd-rR_chr1_1_285	Hd-rR_chr18_4_11	Hd-rR	chr1	1	285	Hd-rR	chr18	4	11	165	69.7	164	70.1
Hd-rR_chr1_1_285	Hd-rR_chr18_5_10	Hd-rR	chr1	1	285	Hd-rR	chr18	5	10	166	68.7	165	69.1
Hd-rR_chr1_1_285	Hd-rR_chr19_1_338	Hd-rR	chr1	1	285	Hd-rR	chr19	1	338	151	87.4	151	87.4
Hd-rR_chr1_1_285	Hd-rR_chr19_2_259	Hd-rR	chr1	1	285	Hd-rR	chr19	2	259	155	79.4	154	79.9
Hd-rR_chr1_1_285	Hd-rR_chr19_3_96	Hd-rR	chr1	1	285	Hd-rR	chr19	3	96	154	77.9	145	82.8
Hd-rR_chr1_1_285	Hd-rR_chr19_4_89	Hd-rR	chr1	1	285	Hd-rR	chr19	4	89	151	84.8	151	84.8
Hd-rR_chr1_1_285	Hd-rR_chr19_5_64	Hd-rR	chr1	1	285	Hd-rR	chr19	5	64	152	88.2	152	88.2
Hd-rR_chr1_1_285	Hd-rR_chr19_6_37	Hd-rR	chr1	1	285	Hd-rR	chr19	6	37	150	83.3	147	85
Hd-rR_chr1_1_285	Hd-rR_chr19_7_28	Hd-rR	chr1	1	285	Hd-rR	chr19	7	28	152	76.3	152	76.3
Hd-rR_chr1_1_285	Hd-rR_chr2_1_167	Hd-rR	chr1	1	285	Hd-rR	chr2	1	167	163	63.2	162	63.6
Hd-rR_chr1_1_285	Hd-rR_chr2_2_137	Hd-rR	chr1	1	285	Hd-rR	chr2	2	137	165	67.3	162	68.5
Hd-rR_chr1_1_285	Hd-rR_chr20_1_253	Hd-rR	chr1	1	285	Hd-rR	chr20	1	253	166	72.3	165	72.7
Hd-rR_chr1_1_285	Hd-rR_chr20_2_156	Hd-rR	chr1	1	285	Hd-rR	chr20	2	156	162	70.4	161	70.8
Hd-rR_chr1_1_285	Hd-rR_chr20_3_119	Hd-rR	chr1	1	285	Hd-rR	chr20	3	119	190	63.2	188	63.8
Hd-rR_chr1_1_285	Hd-rR_chr20_4_33	Hd-rR	chr1	1	285	Hd-rR	chr20	4	33	155	73.5	154	74
Hd-rR_chr1_1_285	Hd-rR_chr21a_1_274	Hd-rR	chr1	1	285	Hd-rR	chr21a	1	274	163	74.2	162	74.7
Hd-rR_chr1_1_285	Hd-rR_chr21a_2_13	Hd-rR	chr1	1	285	Hd-rR	chr21a	2	13	162	72.8	161	73.3
Hd-rR_chr1_1_285	Hd-rR_chr21m_1_91	Hd-rR	chr1	1	285	Hd-rR	chr21m	1	91	170	68.8	169	69.2
Hd-rR_chr1_1_285	Hd-rR_chr21m_2_35	Hd-rR	chr1	1	285	Hd-rR	chr21m	2	35	168	64.9	168	64.9
Hd-rR_chr1_1_285	Hd-rR_chr21m_3_35	Hd-rR	chr1	1	285	Hd-rR	chr21m	3	35	163	69.3	163	69.3
Hd-rR_chr1_1_285	Hd-rR_chr21m_4_29	Hd-rR	chr1	1	285	Hd-rR	chr21m	4	29	168	67.9	168	67.9
Hd-rR_chr1_1_285	Hd-rR_chr21m_5_29	Hd-rR	chr1	1	285	Hd-rR	chr21m	5	29	163	69.9	162	70.4
Hd-rR_chr1_1_285	Hd-rR_chr21m_6_14	Hd-rR	chr1	1	285	Hd-rR	chr21m	6	14	176	61.4	173	62.4
Hd-rR_chr1_1_285	Hd-rR_chr22_1_164	Hd-rR	chr1	1	285	Hd-rR	chr22	1	164	152	86.2	150	87.3
Hd-rR_chr1_1_285	Hd-rR_chr22_2_51	Hd-rR	chr1	1	285	Hd-rR	chr22	2	51	150	86.7	150	86.7
Hd-rR_chr1_1_285	Hd-rR_chr22_3_47	Hd-rR	chr1	1	285	Hd-rR	chr22	3	47	155	78.7	149	81.9
Hd-rR_chr1_1_285	Hd-rR_chr22_4_38	Hd-rR	chr1	1	285	Hd-rR	chr22	4	38	161	75.8	161	75.8
Hd-rR_chr1_1_285	Hd-rR_chr22_5_21	Hd-rR	chr1	1	285	Hd-rR	chr22	5	21	151	78.8	151	78.8
Hd-rR_chr1_1_285	Hd-rR_chr22_6_16	Hd-rR	chr1	1	285	Hd-rR	chr22	6	16	150	86	147	87.8
Hd-rR_chr1_1_285	Hd-rR_chr22_7_11	Hd-rR	chr1	1	285	Hd-rR	chr22	7	11	150	86	148	87.2
Hd-rR_chr1_1_285	Hd-rR_chr22_8_10	Hd-rR	chr1	1	285	Hd-rR	chr22	8	10	152	73	133	83.5
Hd-rR_chr1_1_285	Hd-rR_chr22_9_10	Hd-rR	chr1	1	285	Hd-rR	chr22	9	10	153	86.9	153	86.9
Hd-rR_chr1_1_285	Hd-rR_chr23_1_26	Hd-rR	chr1	1	285	Hd-rR	chr23	1	26	165	63.6	162	64.8
Hd-rR_chr1_1_285	Hd-rR_chr3_1_295	Hd-rR	chr1	1	285	Hd-rR	chr3	1	295	153	86.3	153	86.3
Hd-rR_chr1_1_285	Hd-rR_chr3_2_49	Hd-rR	chr1	1	285	Hd-rR	chr3	2	49	150	87.3	150	87.3
Hd-rR_chr1_1_285	Hd-rR_chr4_1_47	Hd-rR	chr1	1	285	Hd-rR	chr4	1	47	161	75.2	160	75.6
Hd-rR_chr1_1_285	Hd-rR_chr4_2_12	Hd-rR	chr1	1	285	Hd-rR	chr4	2	12	152	78.9	151	79.5
Hd-rR_chr1_1_285	Hd-rR_chr6_1_47	Hd-rR	chr1	1	285	Hd-rR	chr6	1	47	162	74.7	161	75.2
Hd-rR_chr1_1_285	Hd-rR_chr8_1_178	Hd-rR	chr1	1	285	Hd-rR	chr8	1	178	151	84.8	151	84.8
Hd-rR_chr1_1_285	Hd-rR_chr8_2_131	Hd-rR	chr1	1	285	Hd-rR	chr8	2	131	153	81.7	153	81.7
Hd-rR_chr1_1_285	Hd-rR_chr8_3_18	Hd-rR	chr1	1	285	Hd-rR	chr8	3	18	151	84.8	151	84.8
Hd-rR_chr1_1_285	Hd-rR_chr8_4_15	Hd-rR	chr1	1	285	Hd-rR	chr8	4	15	150	75.3	133	85
Hd-rR_chr1_1_285	Hd-rR_chr8_5_14	Hd-rR	chr1	1	285	Hd-rR	chr8	5	14	150	85.3	150	85.3
Hd-rR_chr1_1_285	Hd-rR_chr8_6_14	Hd-rR	chr1	1	285	Hd-rR	chr8	6	14	153	80.4	153	80.4
Hd-rR_chr1_1_285	Hd-rR_chr9_1_148	Hd-rR	chr1	1	285	Hd-rR	chr9	1	148	152	84.9	151	85.4
Hd-rR_chr1_1_285	Hd-rR_chr9_2_45	Hd-rR	chr1	1	285	Hd-rR	chr9	2	45	160	75	159	75.5
Hd-rR_chr1_1_285	Hd-rR_chr9_3_22	Hd-rR	chr1	1	285	Hd-rR	chr9	3	22	155	76.1	154	76.6
Hd-rR_chr1_1_285	Hd-rR_chr9_4_12	Hd-rR	chr1	1	285	Hd-rR	chr9	4	12	162	69.8	161	70.2
Hd-rR_chr1_1_285	HNI_chr10_1_44	Hd-rR	chr1	1	285	HNI	chr10	1	44	150	84	148	85.1
Hd-rR_chr1_1_285	HNI_chr10_2_35	Hd-rR	chr1	1	285	HNI	chr10	2	35	150	86.7	148	87.8
Hd-rR_chr1_1_285	HNI_chr10_3_18	Hd-rR	chr1	1	285	HNI	chr10	3	18	152	73.7	134	83.6
Hd-rR_chr1_1_285	HNI_chr11_1_16	Hd-rR	chr1	1	285	HNI	chr11	1	16	164	71.3	163	71.8
Hd-rR_chr1_1_285	HNI_chr12_1_94	Hd-rR	chr1	1	285	HNI	chr12	1	94	169	68.6	168	69
Hd-rR_chr1_1_285	HNI_chr19_1_17	Hd-rR	chr1	1	285	HNI	chr19	1	17	172	68.6	171	69
Hd-rR_chr1_1_285	HNI_chr21_1_13	Hd-rR	chr1	1	285	HNI	chr21	1	13	163	73.6	162	74.1
Hd-rR_chr1_1_285	HNI_chr5_1_27	Hd-rR	chr1	1	285	HNI	chr5	1	27	162	74.1	161	74.5
Hd-rR_chr1_1_285	HNI_chr5_2_12	Hd-rR	chr1	1	285	HNI	chr5	2	12	162	71.6	161	72
Hd-rR_chr1_1_285	HNI_chr5_3_12	Hd-rR	chr1	1	285	HNI	chr5	3	12	163	72.4	162	72.8
Hd-rR_chr1_1_285	HNI_chr6_1_10	Hd-rR	chr1	1	285	HNI	chr6	1	10	163	74.2	162	74.7
Hd-rR_chr1_1_285	HNI_chr7_1_72	Hd-rR	chr1	1	285	HNI	chr7	1	72	164	72	163	72.4
Hd-rR_chr1_1_285	HSOK_chr11_1_125	Hd-rR	chr1	1	285	HSOK	chr11	1	125	165	70.9	165	70.9
Hd-rR_chr1_1_285	HSOK_chr11_2_106	Hd-rR	chr1	1	285	HSOK	chr11	2	106	165	73.9	165	73.9
Hd-rR_chr1_1_285	HSOK_chr11_3_78	Hd-rR	chr1	1	285	HSOK	chr11	3	78	161	72.7	160	73.1
Hd-rR_chr1_1_285	HSOK_chr11_4_56	Hd-rR	chr1	1	285	HSOK	chr11	4	56	167	72.5	167	72.5
Hd-rR_chr1_1_285	HSOK_chr11_5_13	Hd-rR	chr1	1	285	HSOK	chr11	5	13	152	75.7	146	78.8
Hd-rR_chr1_1_285	HSOK_chr11_6_12	Hd-rR	chr1	1	285	HSOK	chr11	6	12	160	66.9	160	66.9
Hd-rR_chr1_1_285	HSOK_chr11_7_12	Hd-rR	chr1	1	285	HSOK	chr11	7	12	163	69.3	157	72
Hd-rR_chr1_1_285	HSOK_chr12_1_206	Hd-rR	chr1	1	285	HSOK	chr12	1	206	168	68.5	166	69.3
Hd-rR_chr1_1_285	HSOK_chr15_1_187	Hd-rR	chr1	1	285	HSOK	chr15	1	187	166	71.7	165	72.1
Hd-rR_chr1_1_285	HSOK_chr15_2_42	Hd-rR	chr1	1	285	HSOK	chr15	2	42	163	73	162	73.5
Hd-rR_chr1_1_285	HSOK_chr15_3_41	Hd-rR	chr1	1	285	HSOK	chr15	3	41	163	68.1	162	68.5
Hd-rR_chr1_1_285	HSOK_chr15_4_26	Hd-rR	chr1	1	285	HSOK	chr15	4	26	163	71.8	162	72.2
Hd-rR_chr1_1_285	HSOK_chr15_5_19	Hd-rR	chr1	1	285	HSOK	chr15	5	19	162	72.8	161	73.3
Hd-rR_chr1_1_285	HSOK_chr15_6_18	Hd-rR	chr1	1	285	HSOK	chr15	6	18	166	68.7	165	69.1
Hd-rR_chr1_1_285	HSOK_chr15_7_18	Hd-rR	chr1	1	285	HSOK	chr15	7	18	162	73.5	161	73.9
Hd-rR_chr1_1_285	HSOK_chr15_8_17	Hd-rR	chr1	1	285	HSOK	chr15	8	17	154	78.6	153	79.1
Hd-rR_chr1_1_285	HSOK_chr15_9_10	Hd-rR	chr1	1	285	HSOK	chr15	9	10	161	72.7	160	73.1
Hd-rR_chr1_1_285	HSOK_chr18_1_26	Hd-rR	chr1	1	285	HSOK	chr18	1	26	175	69.1	174	69.5
Hd-rR_chr1_1_285	HSOK_chr18_2_21	Hd-rR	chr1	1	285	HSOK	chr18	2	21	163	72.4	162	72.8
Hd-rR_chr1_1_285	HSOK_chr19_1_10	Hd-rR	chr1	1	285	HSOK	chr19	1	10	150	87.3	148	88.5
Hd-rR_chr1_1_285	HSOK_chr2_1_148	Hd-rR	chr1	1	285	HSOK	chr2	1	148	161	64	158	65.2
Hd-rR_chr1_1_285	HSOK_chr2_2_108	Hd-rR	chr1	1	285	HSOK	chr2	2	108	156	62.2	154	63
Hd-rR_chr1_1_285	HSOK_chr2_3_58	Hd-rR	chr1	1	285	HSOK	chr2	3	58	170	58.2	167	59.3
Hd-rR_chr1_1_285	HSOK_chr2_4_25	Hd-rR	chr1	1	285	HSOK	chr2	4	25	162	60.5	155	63.2
Hd-rR_chr1_1_285	HSOK_chr2_5_19	Hd-rR	chr1	1	285	HSOK	chr2	5	19	165	52.1	143	60.1
Hd-rR_chr1_1_285	HSOK_chr20_1_43	Hd-rR	chr1	1	285	HSOK	chr20	1	43	156	71.8	155	72.3
Hd-rR_chr1_1_285	HSOK_chr20_2_27	Hd-rR	chr1	1	285	HSOK	chr20	2	27	165	66.1	164	66.5
Hd-rR_chr1_1_285	HSOK_chr20_3_20	Hd-rR	chr1	1	285	HSOK	chr20	3	20	158	72.8	157	73.2
Hd-rR_chr1_1_285	HSOK_chr23_1_162	Hd-rR	chr1	1	285	HSOK	chr23	1	162	168	61.9	165	63
Hd-rR_chr1_1_285	HSOK_chr23_2_15	Hd-rR	chr1	1	285	HSOK	chr23	2	15	159	67.3	155	69
Hd-rR_chr1_1_285	HSOK_chr4_1_237	Hd-rR	chr1	1	285	HSOK	chr4	1	237	165	72.7	164	73.2
Hd-rR_chr1_1_285	HSOK_chr4_10_71	Hd-rR	chr1	1	285	HSOK	chr4	10	71	171	64.9	170	65.3
Hd-rR_chr1_1_285	HSOK_chr4_11_67	Hd-rR	chr1	1	285	HSOK	chr4	11	67	166	65.7	165	66.1
Hd-rR_chr1_1_285	HSOK_chr4_12_64	Hd-rR	chr1	1	285	HSOK	chr4	12	64	150	85.3	150	85.3
Hd-rR_chr1_1_285	HSOK_chr4_13_54	Hd-rR	chr1	1	285	HSOK	chr4	13	54	159	76.1	158	76.6
Hd-rR_chr1_1_285	HSOK_chr4_14_52	Hd-rR	chr1	1	285	HSOK	chr4	14	52	162	72.8	161	73.3
Hd-rR_chr1_1_285	HSOK_chr4_15_44	Hd-rR	chr1	1	285	HSOK	chr4	15	44	153	83.7	147	87.1
Hd-rR_chr1_1_285	HSOK_chr4_16_35	Hd-rR	chr1	1	285	HSOK	chr4	16	35	166	70.5	165	70.9
Hd-rR_chr1_1_285	HSOK_chr4_17_31	Hd-rR	chr1	1	285	HSOK	chr4	17	31	153	77.1	152	77.6
Hd-rR_chr1_1_285	HSOK_chr4_18_26	Hd-rR	chr1	1	285	HSOK	chr4	18	26	161	70.8	160	71.3
Hd-rR_chr1_1_285	HSOK_chr4_19_26	Hd-rR	chr1	1	285	HSOK	chr4	19	26	164	70.1	163	70.6
Hd-rR_chr1_1_285	HSOK_chr4_2_234	Hd-rR	chr1	1	285	HSOK	chr4	2	234	163	74.8	162	75.3
Hd-rR_chr1_1_285	HSOK_chr4_20_25	Hd-rR	chr1	1	285	HSOK	chr4	20	25	157	65	156	65.4
Hd-rR_chr1_1_285	HSOK_chr4_21_24	Hd-rR	chr1	1	285	HSOK	chr4	21	24	162	72.2	161	72.7
Hd-rR_chr1_1_285	HSOK_chr4_22_21	Hd-rR	chr1	1	285	HSOK	chr4	22	21	163	73.6	162	74.1
Hd-rR_chr1_1_285	HSOK_chr4_23_14	Hd-rR	chr1	1	285	HSOK	chr4	23	14	153	75.8	152	76.3
Hd-rR_chr1_1_285	HSOK_chr4_24_11	Hd-rR	chr1	1	285	HSOK	chr4	24	11	155	73.5	149	76.5
Hd-rR_chr1_1_285	HSOK_chr4_25_11	Hd-rR	chr1	1	285	HSOK	chr4	25	11	156	70.5	155	71
Hd-rR_chr1_1_285	HSOK_chr4_3_185	Hd-rR	chr1	1	285	HSOK	chr4	3	185	161	72.7	160	73.1
Hd-rR_chr1_1_285	HSOK_chr4_4_150	Hd-rR	chr1	1	285	HSOK	chr4	4	150	163	68.7	162	69.1
Hd-rR_chr1_1_285	HSOK_chr4_5_103	Hd-rR	chr1	1	285	HSOK	chr4	5	103	167	70.7	166	71.1
Hd-rR_chr1_1_285	HSOK_chr4_6_102	Hd-rR	chr1	1	285	HSOK	chr4	6	102	151	80.1	149	81.2
Hd-rR_chr1_1_285	HSOK_chr4_7_80	Hd-rR	chr1	1	285	HSOK	chr4	7	80	151	86.8	149	87.9
Hd-rR_chr1_1_285	HSOK_chr4_8_79	Hd-rR	chr1	1	285	HSOK	chr4	8	79	163	68.1	162	68.5
Hd-rR_chr1_1_285	HSOK_chr4_9_77	Hd-rR	chr1	1	285	HSOK	chr4	9	77	162	74.7	161	75.2
Hd-rR_chr1_1_285	HSOK_chr6_1_20	Hd-rR	chr1	1	285	HSOK	chr6	1	20	163	68.7	162	69.1
Hd-rR_chr1_1_285	HSOK_chr6_2_14	Hd-rR	chr1	1	285	HSOK	chr6	2	14	164	70.7	163	71.2
Hd-rR_chr1_1_285	HSOK_chr6_3_10	Hd-rR	chr1	1	285	HSOK	chr6	3	10	151	77.5	150	78
Hd-rR_chr1_1_285	HSOK_chr7_1_100	Hd-rR	chr1	1	285	HSOK	chr7	1	100	163	71.8	163	71.8
Hd-rR_chr1_1_285	HSOK_chr7_2_42	Hd-rR	chr1	1	285	HSOK	chr7	2	42	158	72.8	157	73.2
Hd-rR_chr1_1_285	HSOK_chr7_3_16	Hd-rR	chr1	1	285	HSOK	chr7	3	16	151	75.5	151	75.5
Hd-rR_chr1_1_285	HSOK_chr8_1_964	Hd-rR	chr1	1	285	HSOK	chr8	1	964	153	79.7	152	80.3
Hd-rR_chr1_1_285	HSOK_chr8_10_11	Hd-rR	chr1	1	285	HSOK	chr8	10	11	153	69.9	153	69.9
Hd-rR_chr1_1_285	HSOK_chr8_11_10	Hd-rR	chr1	1	285	HSOK	chr8	11	10	164	70.1	163	70.6
Hd-rR_chr1_1_285	HSOK_chr8_2_416	Hd-rR	chr1	1	285	HSOK	chr8	2	416	151	82.8	151	82.8
Hd-rR_chr1_1_285	HSOK_chr8_3_359	Hd-rR	chr1	1	285	HSOK	chr8	3	359	151	83.4	151	83.4
Hd-rR_chr1_1_285	HSOK_chr8_4_346	Hd-rR	chr1	1	285	HSOK	chr8	4	346	162	80.2	162	80.2
Hd-rR_chr1_1_285	HSOK_chr8_5_27	Hd-rR	chr1	1	285	HSOK	chr8	5	27	167	67.1	162	69.1
Hd-rR_chr1_1_285	HSOK_chr8_6_24	Hd-rR	chr1	1	285	HSOK	chr8	6	24	154	76.6	148	79.7
Hd-rR_chr1_1_285	HSOK_chr8_7_20	Hd-rR	chr1	1	285	HSOK	chr8	7	20	151	70.9	135	79.3
Hd-rR_chr1_1_285	HSOK_chr8_8_17	Hd-rR	chr1	1	285	HSOK	chr8	8	17	167	64.7	166	65.1
Hd-rR_chr1_1_285	HSOK_chr8_9_16	Hd-rR	chr1	1	285	HSOK	chr8	9	16	164	69.5	164	69.5
Hd-rR_chr1_1_285	REP	Hd-rR	chr1	1	285	REP				161	74.5	160	75
Hd-rR_chr1_2_25	Hd-rR_chr1_1_285	Hd-rR	chr1	2	25	Hd-rR	chr1	1	285	151	82.1	151	82.1
Hd-rR_chr1_2_25	Hd-rR_chr1_2_25	Hd-rR	chr1	2	25	Hd-rR	chr1	2	25	148	100	148	100
Hd-rR_chr1_2_25	Hd-rR_chr1_3_11	Hd-rR	chr1	2	25	Hd-rR	chr1	3	11	149	81.9	149	81.9
Hd-rR_chr1_2_25	Hd-rR_chr1_4_10	Hd-rR	chr1	2	25	Hd-rR	chr1	4	10	148	74.3	131	84
Hd-rR_chr1_2_25	Hd-rR_chr11_1_11	Hd-rR	chr1	2	25	Hd-rR	chr11	1	11	159	79.2	158	79.7
Hd-rR_chr1_2_25	Hd-rR_chr12_1_646	Hd-rR	chr1	2	25	Hd-rR	chr12	1	646	165	70.9	160	73.1
Hd-rR_chr1_2_25	Hd-rR_chr12_2_415	Hd-rR	chr1	2	25	Hd-rR	chr12	2	415	164	71.3	163	71.8
Hd-rR_chr1_2_25	Hd-rR_chr12_3_171	Hd-rR	chr1	2	25	Hd-rR	chr12	3	171	165	67.3	164	67.7
Hd-rR_chr1_2_25	Hd-rR_chr12_4_36	Hd-rR	chr1	2	25	Hd-rR	chr12	4	36	162	55.6	125	72
Hd-rR_chr1_2_25	Hd-rR_chr12_5_14	Hd-rR	chr1	2	25	Hd-rR	chr12	5	14	160	73.1	159	73.6
Hd-rR_chr1_2_25	Hd-rR_chr13_1_40	Hd-rR	chr1	2	25	Hd-rR	chr13	1	40	148	83.8	147	84.4
Hd-rR_chr1_2_25	Hd-rR_chr13_2_33	Hd-rR	chr1	2	25	Hd-rR	chr13	2	33	165	71.5	164	72
Hd-rR_chr1_2_25	Hd-rR_chr13_3_28	Hd-rR	chr1	2	25	Hd-rR	chr13	3	28	150	80	150	80
Hd-rR_chr1_2_25	Hd-rR_chr13_4_22	Hd-rR	chr1	2	25	Hd-rR	chr13	4	22	165	73.3	164	73.8
Hd-rR_chr1_2_25	Hd-rR_chr13_5_22	Hd-rR	chr1	2	25	Hd-rR	chr13	5	22	152	77	146	80.1
Hd-rR_chr1_2_25	Hd-rR_chr13_6_20	Hd-rR	chr1	2	25	Hd-rR	chr13	6	20	158	75.3	157	75.8
Hd-rR_chr1_2_25	Hd-rR_chr13_7_17	Hd-rR	chr1	2	25	Hd-rR	chr13	7	17	154	74	147	77.6
Hd-rR_chr1_2_25	Hd-rR_chr13_8_11	Hd-rR	chr1	2	25	Hd-rR	chr13	8	11	149	73.8	134	82.1
Hd-rR_chr1_2_25	Hd-rR_chr13_9_10	Hd-rR	chr1	2	25	Hd-rR	chr13	9	10	150	80.7	143	84.6
Hd-rR_chr1_2_25	Hd-rR_chr14_1_54	Hd-rR	chr1	2	25	Hd-rR	chr14	1	54	163	73	162	73.5
Hd-rR_chr1_2_25	Hd-rR_chr14_2_39	Hd-rR	chr1	2	25	Hd-rR	chr14	2	39	159	79.2	158	79.7
Hd-rR_chr1_2_25	Hd-rR_chr14_3_38	Hd-rR	chr1	2	25	Hd-rR	chr14	3	38	159	73.6	158	74.1
Hd-rR_chr1_2_25	Hd-rR_chr14_4_32	Hd-rR	chr1	2	25	Hd-rR	chr14	4	32	162	74.1	161	74.5
Hd-rR_chr1_2_25	Hd-rR_chr14_5_10	Hd-rR	chr1	2	25	Hd-rR	chr14	5	10	149	76.5	148	77
Hd-rR_chr1_2_25	Hd-rR_chr16_1_72	Hd-rR	chr1	2	25	Hd-rR	chr16	1	72	159	78	158	78.5
Hd-rR_chr1_2_25	Hd-rR_chr18_1_60	Hd-rR	chr1	2	25	Hd-rR	chr18	1	60	166	73.5	165	73.9
Hd-rR_chr1_2_25	Hd-rR_chr18_2_34	Hd-rR	chr1	2	25	Hd-rR	chr18	2	34	151	75.5	150	76
Hd-rR_chr1_2_25	Hd-rR_chr18_3_25	Hd-rR	chr1	2	25	Hd-rR	chr18	3	25	187	65.2	186	65.6
Hd-rR_chr1_2_25	Hd-rR_chr18_4_11	Hd-rR	chr1	2	25	Hd-rR	chr18	4	11	165	73.9	164	74.4
Hd-rR_chr1_2_25	Hd-rR_chr18_5_10	Hd-rR	chr1	2	25	Hd-rR	chr18	5	10	166	70.5	165	70.9
Hd-rR_chr1_2_25	Hd-rR_chr19_1_338	Hd-rR	chr1	2	25	Hd-rR	chr19	1	338	149	82.6	149	82.6
Hd-rR_chr1_2_25	Hd-rR_chr19_2_259	Hd-rR	chr1	2	25	Hd-rR	chr19	2	259	154	77.3	153	77.8
Hd-rR_chr1_2_25	Hd-rR_chr19_3_96	Hd-rR	chr1	2	25	Hd-rR	chr19	3	96	150	80	141	85.1
Hd-rR_chr1_2_25	Hd-rR_chr19_4_89	Hd-rR	chr1	2	25	Hd-rR	chr19	4	89	151	82.8	151	82.8
Hd-rR_chr1_2_25	Hd-rR_chr19_5_64	Hd-rR	chr1	2	25	Hd-rR	chr19	5	64	149	80.5	149	80.5
Hd-rR_chr1_2_25	Hd-rR_chr19_6_37	Hd-rR	chr1	2	25	Hd-rR	chr19	6	37	149	81.9	146	83.6
Hd-rR_chr1_2_25	Hd-rR_chr19_7_28	Hd-rR	chr1	2	25	Hd-rR	chr19	7	28	150	74	150	74
Hd-rR_chr1_2_25	Hd-rR_chr2_1_167	Hd-rR	chr1	2	25	Hd-rR	chr2	1	167	163	63.8	163	63.8
Hd-rR_chr1_2_25	Hd-rR_chr2_2_137	Hd-rR	chr1	2	25	Hd-rR	chr2	2	137	162	69.1	160	70
Hd-rR_chr1_2_25	Hd-rR_chr20_1_253	Hd-rR	chr1	2	25	Hd-rR	chr20	1	253	165	74.5	164	75
Hd-rR_chr1_2_25	Hd-rR_chr20_2_156	Hd-rR	chr1	2	25	Hd-rR	chr20	2	156	159	71.7	158	72.2
Hd-rR_chr1_2_25	Hd-rR_chr20_3_119	Hd-rR	chr1	2	25	Hd-rR	chr20	3	119	187	65.8	186	66.1
Hd-rR_chr1_2_25	Hd-rR_chr20_4_33	Hd-rR	chr1	2	25	Hd-rR	chr20	4	33	153	74.5	152	75
Hd-rR_chr1_2_25	Hd-rR_chr21a_1_274	Hd-rR	chr1	2	25	Hd-rR	chr21a	1	274	160	78.1	159	78.6
Hd-rR_chr1_2_25	Hd-rR_chr21a_2_13	Hd-rR	chr1	2	25	Hd-rR	chr21a	2	13	159	76.1	158	76.6
Hd-rR_chr1_2_25	Hd-rR_chr21m_1_91	Hd-rR	chr1	2	25	Hd-rR	chr21m	1	91	164	69.5	163	69.9
Hd-rR_chr1_2_25	Hd-rR_chr21m_2_35	Hd-rR	chr1	2	25	Hd-rR	chr21m	2	35	165	67.9	165	67.9
Hd-rR_chr1_2_25	Hd-rR_chr21m_3_35	Hd-rR	chr1	2	25	Hd-rR	chr21m	3	35	160	68.8	160	68.8
Hd-rR_chr1_2_25	Hd-rR_chr21m_4_29	Hd-rR	chr1	2	25	Hd-rR	chr21m	4	29	162	71	162	71
Hd-rR_chr1_2_25	Hd-rR_chr21m_5_29	Hd-rR	chr1	2	25	Hd-rR	chr21m	5	29	159	71.1	158	71.5
Hd-rR_chr1_2_25	Hd-rR_chr21m_6_14	Hd-rR	chr1	2	25	Hd-rR	chr21m	6	14	172	63.4	170	64.1
Hd-rR_chr1_2_25	Hd-rR_chr22_1_164	Hd-rR	chr1	2	25	Hd-rR	chr22	1	164	150	79.3	148	80.4
Hd-rR_chr1_2_25	Hd-rR_chr22_2_51	Hd-rR	chr1	2	25	Hd-rR	chr22	2	51	148	83.1	148	83.1
Hd-rR_chr1_2_25	Hd-rR_chr22_3_47	Hd-rR	chr1	2	25	Hd-rR	chr22	3	47	151	77.5	145	80.7
Hd-rR_chr1_2_25	Hd-rR_chr22_4_38	Hd-rR	chr1	2	25	Hd-rR	chr22	4	38	158	77.8	158	77.8
Hd-rR_chr1_2_25	Hd-rR_chr22_5_21	Hd-rR	chr1	2	25	Hd-rR	chr22	5	21	152	75.7	152	75.7
Hd-rR_chr1_2_25	Hd-rR_chr22_6_16	Hd-rR	chr1	2	25	Hd-rR	chr22	6	16	148	78.4	145	80
Hd-rR_chr1_2_25	Hd-rR_chr22_7_11	Hd-rR	chr1	2	25	Hd-rR	chr22	7	11	148	81.8	146	82.9
Hd-rR_chr1_2_25	Hd-rR_chr22_8_10	Hd-rR	chr1	2	25	Hd-rR	chr22	8	10	150	71.3	131	81.7
Hd-rR_chr1_2_25	Hd-rR_chr22_9_10	Hd-rR	chr1	2	25	Hd-rR	chr22	9	10	153	82.4	153	82.4
Hd-rR_chr1_2_25	Hd-rR_chr23_1_26	Hd-rR	chr1	2	25	Hd-rR	chr23	1	26	162	65.4	160	66.3
Hd-rR_chr1_2_25	Hd-rR_chr3_1_295	Hd-rR	chr1	2	25	Hd-rR	chr3	1	295	149	83.9	149	83.9
Hd-rR_chr1_2_25	Hd-rR_chr3_2_49	Hd-rR	chr1	2	25	Hd-rR	chr3	2	49	149	84.6	149	84.6
Hd-rR_chr1_2_25	Hd-rR_chr4_1_47	Hd-rR	chr1	2	25	Hd-rR	chr4	1	47	159	74.8	158	75.3
Hd-rR_chr1_2_25	Hd-rR_chr4_2_12	Hd-rR	chr1	2	25	Hd-rR	chr4	2	12	149	79.2	148	79.7
Hd-rR_chr1_2_25	Hd-rR_chr6_1_47	Hd-rR	chr1	2	25	Hd-rR	chr6	1	47	160	76.2	159	76.7
Hd-rR_chr1_2_25	Hd-rR_chr8_1_178	Hd-rR	chr1	2	25	Hd-rR	chr8	1	178	149	88.6	149	88.6
Hd-rR_chr1_2_25	Hd-rR_chr8_2_131	Hd-rR	chr1	2	25	Hd-rR	chr8	2	131	150	84.7	150	84.7
Hd-rR_chr1_2_25	Hd-rR_chr8_3_18	Hd-rR	chr1	2	25	Hd-rR	chr8	3	18	149	81.9	149	81.9
Hd-rR_chr1_2_25	Hd-rR_chr8_4_15	Hd-rR	chr1	2	25	Hd-rR	chr8	4	15	148	70.9	131	80.2
Hd-rR_chr1_2_25	Hd-rR_chr8_5_14	Hd-rR	chr1	2	25	Hd-rR	chr8	5	14	149	81.9	149	81.9
Hd-rR_chr1_2_25	Hd-rR_chr8_6_14	Hd-rR	chr1	2	25	Hd-rR	chr8	6	14	148	81.8	148	81.8
Hd-rR_chr1_2_25	Hd-rR_chr9_1_148	Hd-rR	chr1	2	25	Hd-rR	chr9	1	148	150	86.7	149	87.2
Hd-rR_chr1_2_25	Hd-rR_chr9_2_45	Hd-rR	chr1	2	25	Hd-rR	chr9	2	45	161	76.4	160	76.9
Hd-rR_chr1_2_25	Hd-rR_chr9_3_22	Hd-rR	chr1	2	25	Hd-rR	chr9	3	22	155	78.1	154	78.6
Hd-rR_chr1_2_25	Hd-rR_chr9_4_12	Hd-rR	chr1	2	25	Hd-rR	chr9	4	12	161	72.7	160	73.1
Hd-rR_chr1_2_25	HNI_chr10_1_44	Hd-rR	chr1	2	25	HNI	chr10	1	44	148	78.4	146	79.5
Hd-rR_chr1_2_25	HNI_chr10_2_35	Hd-rR	chr1	2	25	HNI	chr10	2	35	148	83.1	146	84.2
Hd-rR_chr1_2_25	HNI_chr10_3_18	Hd-rR	chr1	2	25	HNI	chr10	3	18	148	70.9	130	80.8
Hd-rR_chr1_2_25	HNI_chr11_1_16	Hd-rR	chr1	2	25	HNI	chr11	1	16	161	75.2	160	75.6
Hd-rR_chr1_2_25	HNI_chr12_1_94	Hd-rR	chr1	2	25	HNI	chr12	1	94	165	70.9	164	71.3
Hd-rR_chr1_2_25	HNI_chr19_1_17	Hd-rR	chr1	2	25	HNI	chr19	1	17	164	71.3	163	71.8
Hd-rR_chr1_2_25	HNI_chr21_1_13	Hd-rR	chr1	2	25	HNI	chr21	1	13	160	78.1	159	78.6
Hd-rR_chr1_2_25	HNI_chr5_1_27	Hd-rR	chr1	2	25	HNI	chr5	1	27	160	73.1	159	73.6
Hd-rR_chr1_2_25	HNI_chr5_2_12	Hd-rR	chr1	2	25	HNI	chr5	2	12	158	72.8	157	73.2
Hd-rR_chr1_2_25	HNI_chr5_3_12	Hd-rR	chr1	2	25	HNI	chr5	3	12	160	76.9	159	77.4
Hd-rR_chr1_2_25	HNI_chr6_1_10	Hd-rR	chr1	2	25	HNI	chr6	1	10	160	76.9	158	77.8
Hd-rR_chr1_2_25	HNI_chr7_1_72	Hd-rR	chr1	2	25	HNI	chr7	1	72	165	73.3	164	73.8
Hd-rR_chr1_2_25	HSOK_chr11_1_125	Hd-rR	chr1	2	25	HSOK	chr11	1	125	163	77.3	163	77.3
Hd-rR_chr1_2_25	HSOK_chr11_2_106	Hd-rR	chr1	2	25	HSOK	chr11	2	106	161	77.6	161	77.6
Hd-rR_chr1_2_25	HSOK_chr11_3_78	Hd-rR	chr1	2	25	HSOK	chr11	3	78	161	75.2	160	75.6
Hd-rR_chr1_2_25	HSOK_chr11_4_56	Hd-rR	chr1	2	25	HSOK	chr11	4	56	168	71.4	168	71.4
Hd-rR_chr1_2_25	HSOK_chr11_5_13	Hd-rR	chr1	2	25	HSOK	chr11	5	13	152	76.3	146	79.5
Hd-rR_chr1_2_25	HSOK_chr11_6_12	Hd-rR	chr1	2	25	HSOK	chr11	6	12	159	68.6	159	68.6
Hd-rR_chr1_2_25	HSOK_chr11_7_12	Hd-rR	chr1	2	25	HSOK	chr11	7	12	161	71.4	155	74.2
Hd-rR_chr1_2_25	HSOK_chr12_1_206	Hd-rR	chr1	2	25	HSOK	chr12	1	206	165	70.9	164	71.3
Hd-rR_chr1_2_25	HSOK_chr15_1_187	Hd-rR	chr1	2	25	HSOK	chr15	1	187	164	75.6	163	76.1
Hd-rR_chr1_2_25	HSOK_chr15_2_42	Hd-rR	chr1	2	25	HSOK	chr15	2	42	162	73.5	161	73.9
Hd-rR_chr1_2_25	HSOK_chr15_3_41	Hd-rR	chr1	2	25	HSOK	chr15	3	41	161	70.8	160	71.3
Hd-rR_chr1_2_25	HSOK_chr15_4_26	Hd-rR	chr1	2	25	HSOK	chr15	4	26	159	73.6	158	74.1
Hd-rR_chr1_2_25	HSOK_chr15_5_19	Hd-rR	chr1	2	25	HSOK	chr15	5	19	158	76.6	157	77.1
Hd-rR_chr1_2_25	HSOK_chr15_6_18	Hd-rR	chr1	2	25	HSOK	chr15	6	18	160	70	159	70.4
Hd-rR_chr1_2_25	HSOK_chr15_7_18	Hd-rR	chr1	2	25	HSOK	chr15	7	18	158	75.3	157	75.8
Hd-rR_chr1_2_25	HSOK_chr15_8_17	Hd-rR	chr1	2	25	HSOK	chr15	8	17	152	78.9	151	79.5
Hd-rR_chr1_2_25	HSOK_chr15_9_10	Hd-rR	chr1	2	25	HSOK	chr15	9	10	159	73	158	73.4
Hd-rR_chr1_2_25	HSOK_chr18_1_26	Hd-rR	chr1	2	25	HSOK	chr18	1	26	170	71.2	169	71.6
Hd-rR_chr1_2_25	HSOK_chr18_2_21	Hd-rR	chr1	2	25	HSOK	chr18	2	21	161	75.8	160	76.3
Hd-rR_chr1_2_25	HSOK_chr19_1_10	Hd-rR	chr1	2	25	HSOK	chr19	1	10	150	82	148	83.1
Hd-rR_chr1_2_25	HSOK_chr2_1_148	Hd-rR	chr1	2	25	HSOK	chr2	1	148	158	65.2	156	66
Hd-rR_chr1_2_25	HSOK_chr2_2_108	Hd-rR	chr1	2	25	HSOK	chr2	2	108	153	65.4	151	66.2
Hd-rR_chr1_2_25	HSOK_chr2_3_58	Hd-rR	chr1	2	25	HSOK	chr2	3	58	165	64.8	163	65.6
Hd-rR_chr1_2_25	HSOK_chr2_4_25	Hd-rR	chr1	2	25	HSOK	chr2	4	25	162	63	156	65.4
Hd-rR_chr1_2_25	HSOK_chr2_5_19	Hd-rR	chr1	2	25	HSOK	chr2	5	19	160	53.8	139	61.9
Hd-rR_chr1_2_25	HSOK_chr20_1_43	Hd-rR	chr1	2	25	HSOK	chr20	1	43	159	73.6	158	74.1
Hd-rR_chr1_2_25	HSOK_chr20_2_27	Hd-rR	chr1	2	25	HSOK	chr20	2	27	161	71.4	160	71.9
Hd-rR_chr1_2_25	HSOK_chr20_3_20	Hd-rR	chr1	2	25	HSOK	chr20	3	20	153	76.5	152	77
Hd-rR_chr1_2_25	HSOK_chr23_1_162	Hd-rR	chr1	2	25	HSOK	chr23	1	162	165	64.8	163	65.6
Hd-rR_chr1_2_25	HSOK_chr23_2_15	Hd-rR	chr1	2	25	HSOK	chr23	2	15	156	69.2	153	70.6
Hd-rR_chr1_2_25	HSOK_chr4_1_237	Hd-rR	chr1	2	25	HSOK	chr4	1	237	164	75	163	75.5
Hd-rR_chr1_2_25	HSOK_chr4_10_71	Hd-rR	chr1	2	25	HSOK	chr4	10	71	169	68.6	167	69.5
Hd-rR_chr1_2_25	HSOK_chr4_11_67	Hd-rR	chr1	2	25	HSOK	chr4	11	67	163	68.7	162	69.1
Hd-rR_chr1_2_25	HSOK_chr4_12_64	Hd-rR	chr1	2	25	HSOK	chr4	12	64	148	82.4	148	82.4
Hd-rR_chr1_2_25	HSOK_chr4_13_54	Hd-rR	chr1	2	25	HSOK	chr4	13	54	157	77.7	156	78.2
Hd-rR_chr1_2_25	HSOK_chr4_14_52	Hd-rR	chr1	2	25	HSOK	chr4	14	52	158	72.8	157	73.2
Hd-rR_chr1_2_25	HSOK_chr4_15_44	Hd-rR	chr1	2	25	HSOK	chr4	15	44	151	79.5	145	82.8
Hd-rR_chr1_2_25	HSOK_chr4_16_35	Hd-rR	chr1	2	25	HSOK	chr4	16	35	167	68.9	166	69.3
Hd-rR_chr1_2_25	HSOK_chr4_17_31	Hd-rR	chr1	2	25	HSOK	chr4	17	31	152	80.9	151	81.5
Hd-rR_chr1_2_25	HSOK_chr4_18_26	Hd-rR	chr1	2	25	HSOK	chr4	18	26	160	76.2	159	76.7
Hd-rR_chr1_2_25	HSOK_chr4_19_26	Hd-rR	chr1	2	25	HSOK	chr4	19	26	162	72.8	161	73.3
Hd-rR_chr1_2_25	HSOK_chr4_2_234	Hd-rR	chr1	2	25	HSOK	chr4	2	234	162	73.5	161	73.9
Hd-rR_chr1_2_25	HSOK_chr4_20_25	Hd-rR	chr1	2	25	HSOK	chr4	20	25	153	68.6	152	69.1
Hd-rR_chr1_2_25	HSOK_chr4_21_24	Hd-rR	chr1	2	25	HSOK	chr4	21	24	161	73.3	160	73.8
Hd-rR_chr1_2_25	HSOK_chr4_22_21	Hd-rR	chr1	2	25	HSOK	chr4	22	21	159	72.3	158	72.8
Hd-rR_chr1_2_25	HSOK_chr4_23_14	Hd-rR	chr1	2	25	HSOK	chr4	23	14	150	77.3	149	77.9
Hd-rR_chr1_2_25	HSOK_chr4_24_11	Hd-rR	chr1	2	25	HSOK	chr4	24	11	152	74.3	146	77.4
Hd-rR_chr1_2_25	HSOK_chr4_25_11	Hd-rR	chr1	2	25	HSOK	chr4	25	11	154	70.8	153	71.2
Hd-rR_chr1_2_25	HSOK_chr4_3_185	Hd-rR	chr1	2	25	HSOK	chr4	3	185	160	75	159	75.5
Hd-rR_chr1_2_25	HSOK_chr4_4_150	Hd-rR	chr1	2	25	HSOK	chr4	4	150	159	72.3	158	72.8
Hd-rR_chr1_2_25	HSOK_chr4_5_103	Hd-rR	chr1	2	25	HSOK	chr4	5	103	167	70.7	166	71.1
Hd-rR_chr1_2_25	HSOK_chr4_6_102	Hd-rR	chr1	2	25	HSOK	chr4	6	102	149	77.2	147	78.2
Hd-rR_chr1_2_25	HSOK_chr4_7_80	Hd-rR	chr1	2	25	HSOK	chr4	7	80	149	82.6	147	83.7
Hd-rR_chr1_2_25	HSOK_chr4_8_79	Hd-rR	chr1	2	25	HSOK	chr4	8	79	161	72	160	72.5
Hd-rR_chr1_2_25	HSOK_chr4_9_77	Hd-rR	chr1	2	25	HSOK	chr4	9	77	159	74.2	158	74.7
Hd-rR_chr1_2_25	HSOK_chr6_1_20	Hd-rR	chr1	2	25	HSOK	chr6	1	20	159	75.5	158	75.9
Hd-rR_chr1_2_25	HSOK_chr6_2_14	Hd-rR	chr1	2	25	HSOK	chr6	2	14	160	75	159	75.5
Hd-rR_chr1_2_25	HSOK_chr6_3_10	Hd-rR	chr1	2	25	HSOK	chr6	3	10	151	77.5	150	78
Hd-rR_chr1_2_25	HSOK_chr7_1_100	Hd-rR	chr1	2	25	HSOK	chr7	1	100	159	78.6	159	78.6
Hd-rR_chr1_2_25	HSOK_chr7_2_42	Hd-rR	chr1	2	25	HSOK	chr7	2	42	155	76.1	154	76.6
Hd-rR_chr1_2_25	HSOK_chr7_3_16	Hd-rR	chr1	2	25	HSOK	chr7	3	16	149	78.5	148	79.1
Hd-rR_chr1_2_25	HSOK_chr8_1_964	Hd-rR	chr1	2	25	HSOK	chr8	1	964	149	83.2	148	83.8
Hd-rR_chr1_2_25	HSOK_chr8_10_11	Hd-rR	chr1	2	25	HSOK	chr8	10	11	150	73.3	150	73.3
Hd-rR_chr1_2_25	HSOK_chr8_11_10	Hd-rR	chr1	2	25	HSOK	chr8	11	10	162	74.1	161	74.5
Hd-rR_chr1_2_25	HSOK_chr8_2_416	Hd-rR	chr1	2	25	HSOK	chr8	2	416	149	82.6	149	82.6
Hd-rR_chr1_2_25	HSOK_chr8_3_359	Hd-rR	chr1	2	25	HSOK	chr8	3	359	148	85.8	148	85.8
Hd-rR_chr1_2_25	HSOK_chr8_4_346	Hd-rR	chr1	2	25	HSOK	chr8	4	346	159	81.1	159	81.1
Hd-rR_chr1_2_25	HSOK_chr8_5_27	Hd-rR	chr1	2	25	HSOK	chr8	5	27	162	69.8	159	71.1
Hd-rR_chr1_2_25	HSOK_chr8_6_24	Hd-rR	chr1	2	25	HSOK	chr8	6	24	151	80.8	145	84.1
Hd-rR_chr1_2_25	HSOK_chr8_7_20	Hd-rR	chr1	2	25	HSOK	chr8	7	20	149	72.5	131	82.4
Hd-rR_chr1_2_25	HSOK_chr8_8_17	Hd-rR	chr1	2	25	HSOK	chr8	8	17	166	69.3	165	69.7
Hd-rR_chr1_2_25	HSOK_chr8_9_16	Hd-rR	chr1	2	25	HSOK	chr8	9	16	159	73.6	159	73.6
Hd-rR_chr1_2_25	REP	Hd-rR	chr1	2	25	REP				158	77.2	157	77.7
Hd-rR_chr1_3_11	Hd-rR_chr1_1_285	Hd-rR	chr1	3	11	Hd-rR	chr1	1	285	153	80.4	153	80.4
Hd-rR_chr1_3_11	Hd-rR_chr1_2_25	Hd-rR	chr1	3	11	Hd-rR	chr1	2	25	149	81.9	149	81.9
Hd-rR_chr1_3_11	Hd-rR_chr1_3_11	Hd-rR	chr1	3	11	Hd-rR	chr1	3	11	149	100	149	100
Hd-rR_chr1_3_11	Hd-rR_chr1_4_10	Hd-rR	chr1	3	11	Hd-rR	chr1	4	10	149	67.8	132	76.5
Hd-rR_chr1_3_11	Hd-rR_chr11_1_11	Hd-rR	chr1	3	11	Hd-rR	chr11	1	11	158	83.5	157	84.1
Hd-rR_chr1_3_11	Hd-rR_chr12_1_646	Hd-rR	chr1	3	11	Hd-rR	chr12	1	646	168	70.8	163	73
Hd-rR_chr1_3_11	Hd-rR_chr12_2_415	Hd-rR	chr1	3	11	Hd-rR	chr12	2	415	162	72.8	159	74.2
Hd-rR_chr1_3_11	Hd-rR_chr12_3_171	Hd-rR	chr1	3	11	Hd-rR	chr12	3	171	160	73.1	159	73.6
Hd-rR_chr1_3_11	Hd-rR_chr12_4_36	Hd-rR	chr1	3	11	Hd-rR	chr12	4	36	163	54	126	69.8
Hd-rR_chr1_3_11	Hd-rR_chr12_5_14	Hd-rR	chr1	3	11	Hd-rR	chr12	5	14	157	74.5	156	75
Hd-rR_chr1_3_11	Hd-rR_chr13_1_40	Hd-rR	chr1	3	11	Hd-rR	chr13	1	40	149	77.2	148	77.7
Hd-rR_chr1_3_11	Hd-rR_chr13_2_33	Hd-rR	chr1	3	11	Hd-rR	chr13	2	33	165	75.8	164	76.2
Hd-rR_chr1_3_11	Hd-rR_chr13_3_28	Hd-rR	chr1	3	11	Hd-rR	chr13	3	28	151	76.2	151	76.2
Hd-rR_chr1_3_11	Hd-rR_chr13_4_22	Hd-rR	chr1	3	11	Hd-rR	chr13	4	22	164	76.8	163	77.3
Hd-rR_chr1_3_11	Hd-rR_chr13_5_22	Hd-rR	chr1	3	11	Hd-rR	chr13	5	22	154	72.1	148	75
Hd-rR_chr1_3_11	Hd-rR_chr13_6_20	Hd-rR	chr1	3	11	Hd-rR	chr13	6	20	158	79.7	157	80.3
Hd-rR_chr1_3_11	Hd-rR_chr13_7_17	Hd-rR	chr1	3	11	Hd-rR	chr13	7	17	153	69.9	146	73.3
Hd-rR_chr1_3_11	Hd-rR_chr13_8_11	Hd-rR	chr1	3	11	Hd-rR	chr13	8	11	150	69.3	135	77
Hd-rR_chr1_3_11	Hd-rR_chr13_9_10	Hd-rR	chr1	3	11	Hd-rR	chr13	9	10	153	75.8	146	79.5
Hd-rR_chr1_3_11	Hd-rR_chr14_1_54	Hd-rR	chr1	3	11	Hd-rR	chr14	1	54	163	79.1	162	79.6
Hd-rR_chr1_3_11	Hd-rR_chr14_2_39	Hd-rR	chr1	3	11	Hd-rR	chr14	2	39	159	78.6	158	79.1
Hd-rR_chr1_3_11	Hd-rR_chr14_3_38	Hd-rR	chr1	3	11	Hd-rR	chr14	3	38	157	78.3	156	78.8
Hd-rR_chr1_3_11	Hd-rR_chr14_4_32	Hd-rR	chr1	3	11	Hd-rR	chr14	4	32	161	77	160	77.5
Hd-rR_chr1_3_11	Hd-rR_chr14_5_10	Hd-rR	chr1	3	11	Hd-rR	chr14	5	10	150	82	149	82.6
Hd-rR_chr1_3_11	Hd-rR_chr16_1_72	Hd-rR	chr1	3	11	Hd-rR	chr16	1	72	158	82.9	157	83.4
Hd-rR_chr1_3_11	Hd-rR_chr18_1_60	Hd-rR	chr1	3	11	Hd-rR	chr18	1	60	165	72.7	164	73.2
Hd-rR_chr1_3_11	Hd-rR_chr18_2_34	Hd-rR	chr1	3	11	Hd-rR	chr18	2	34	152	79.6	151	80.1
Hd-rR_chr1_3_11	Hd-rR_chr18_3_25	Hd-rR	chr1	3	11	Hd-rR	chr18	3	25	187	68.4	186	68.8
Hd-rR_chr1_3_11	Hd-rR_chr18_4_11	Hd-rR	chr1	3	11	Hd-rR	chr18	4	11	161	76.4	160	76.9
Hd-rR_chr1_3_11	Hd-rR_chr18_5_10	Hd-rR	chr1	3	11	Hd-rR	chr18	5	10	164	71.3	163	71.8
Hd-rR_chr1_3_11	Hd-rR_chr19_1_338	Hd-rR	chr1	3	11	Hd-rR	chr19	1	338	149	77.2	149	77.2
Hd-rR_chr1_3_11	Hd-rR_chr19_2_259	Hd-rR	chr1	3	11	Hd-rR	chr19	2	259	159	72.3	158	72.8
Hd-rR_chr1_3_11	Hd-rR_chr19_3_96	Hd-rR	chr1	3	11	Hd-rR	chr19	3	96	151	70.9	142	75.4
Hd-rR_chr1_3_11	Hd-rR_chr19_4_89	Hd-rR	chr1	3	11	Hd-rR	chr19	4	89	150	78.7	150	78.7
Hd-rR_chr1_3_11	Hd-rR_chr19_5_64	Hd-rR	chr1	3	11	Hd-rR	chr19	5	64	150	78.7	150	78.7
Hd-rR_chr1_3_11	Hd-rR_chr19_6_37	Hd-rR	chr1	3	11	Hd-rR	chr19	6	37	154	75.3	151	76.8
Hd-rR_chr1_3_11	Hd-rR_chr19_7_28	Hd-rR	chr1	3	11	Hd-rR	chr19	7	28	149	73.8	149	73.8
Hd-rR_chr1_3_11	Hd-rR_chr2_1_167	Hd-rR	chr1	3	11	Hd-rR	chr2	1	167	164	68.9	164	68.9
Hd-rR_chr1_3_11	Hd-rR_chr2_2_137	Hd-rR	chr1	3	11	Hd-rR	chr2	2	137	161	71.4	159	72.3
Hd-rR_chr1_3_11	Hd-rR_chr20_1_253	Hd-rR	chr1	3	11	Hd-rR	chr20	1	253	167	73.1	166	73.5
Hd-rR_chr1_3_11	Hd-rR_chr20_2_156	Hd-rR	chr1	3	11	Hd-rR	chr20	2	156	158	76.6	157	77.1
Hd-rR_chr1_3_11	Hd-rR_chr20_3_119	Hd-rR	chr1	3	11	Hd-rR	chr20	3	119	188	67.6	187	67.9
Hd-rR_chr1_3_11	Hd-rR_chr20_4_33	Hd-rR	chr1	3	11	Hd-rR	chr20	4	33	152	77	151	77.5
Hd-rR_chr1_3_11	Hd-rR_chr21a_1_274	Hd-rR	chr1	3	11	Hd-rR	chr21a	1	274	159	82.4	158	82.9
Hd-rR_chr1_3_11	Hd-rR_chr21a_2_13	Hd-rR	chr1	3	11	Hd-rR	chr21a	2	13	159	78.6	158	79.1
Hd-rR_chr1_3_11	Hd-rR_chr21m_1_91	Hd-rR	chr1	3	11	Hd-rR	chr21m	1	91	164	74.4	163	74.8
Hd-rR_chr1_3_11	Hd-rR_chr21m_2_35	Hd-rR	chr1	3	11	Hd-rR	chr21m	2	35	167	70.1	167	70.1
Hd-rR_chr1_3_11	Hd-rR_chr21m_3_35	Hd-rR	chr1	3	11	Hd-rR	chr21m	3	35	160	75	160	75
Hd-rR_chr1_3_11	Hd-rR_chr21m_4_29	Hd-rR	chr1	3	11	Hd-rR	chr21m	4	29	165	72.7	165	72.7
Hd-rR_chr1_3_11	Hd-rR_chr21m_5_29	Hd-rR	chr1	3	11	Hd-rR	chr21m	5	29	160	75.6	159	76.1
Hd-rR_chr1_3_11	Hd-rR_chr21m_6_14	Hd-rR	chr1	3	11	Hd-rR	chr21m	6	14	165	68.5	163	69.3
Hd-rR_chr1_3_11	Hd-rR_chr22_1_164	Hd-rR	chr1	3	11	Hd-rR	chr22	1	164	151	76.8	149	77.9
Hd-rR_chr1_3_11	Hd-rR_chr22_2_51	Hd-rR	chr1	3	11	Hd-rR	chr22	2	51	151	81.5	151	81.5
Hd-rR_chr1_3_11	Hd-rR_chr22_3_47	Hd-rR	chr1	3	11	Hd-rR	chr22	3	47	152	71.7	146	74.7
Hd-rR_chr1_3_11	Hd-rR_chr22_4_38	Hd-rR	chr1	3	11	Hd-rR	chr22	4	38	159	73	159	73
Hd-rR_chr1_3_11	Hd-rR_chr22_5_21	Hd-rR	chr1	3	11	Hd-rR	chr22	5	21	152	73	152	73
Hd-rR_chr1_3_11	Hd-rR_chr22_6_16	Hd-rR	chr1	3	11	Hd-rR	chr22	6	16	150	74	147	75.5
Hd-rR_chr1_3_11	Hd-rR_chr22_7_11	Hd-rR	chr1	3	11	Hd-rR	chr22	7	11	149	79.2	147	80.3
Hd-rR_chr1_3_11	Hd-rR_chr22_8_10	Hd-rR	chr1	3	11	Hd-rR	chr22	8	10	150	65.3	131	74.8
Hd-rR_chr1_3_11	Hd-rR_chr22_9_10	Hd-rR	chr1	3	11	Hd-rR	chr22	9	10	152	78.3	152	78.3
Hd-rR_chr1_3_11	Hd-rR_chr23_1_26	Hd-rR	chr1	3	11	Hd-rR	chr23	1	26	158	69.6	156	70.5
Hd-rR_chr1_3_11	Hd-rR_chr3_1_295	Hd-rR	chr1	3	11	Hd-rR	chr3	1	295	150	80	150	80
Hd-rR_chr1_3_11	Hd-rR_chr3_2_49	Hd-rR	chr1	3	11	Hd-rR	chr3	2	49	150	79.3	150	79.3
Hd-rR_chr1_3_11	Hd-rR_chr4_1_47	Hd-rR	chr1	3	11	Hd-rR	chr4	1	47	158	79.7	157	80.3
Hd-rR_chr1_3_11	Hd-rR_chr4_2_12	Hd-rR	chr1	3	11	Hd-rR	chr4	2	12	150	83.3	149	83.9
Hd-rR_chr1_3_11	Hd-rR_chr6_1_47	Hd-rR	chr1	3	11	Hd-rR	chr6	1	47	160	80.6	159	81.1
Hd-rR_chr1_3_11	Hd-rR_chr8_1_178	Hd-rR	chr1	3	11	Hd-rR	chr8	1	178	150	82.7	150	82.7
Hd-rR_chr1_3_11	Hd-rR_chr8_2_131	Hd-rR	chr1	3	11	Hd-rR	chr8	2	131	152	79.6	152	79.6
Hd-rR_chr1_3_11	Hd-rR_chr8_3_18	Hd-rR	chr1	3	11	Hd-rR	chr8	3	18	151	76.8	151	76.8
Hd-rR_chr1_3_11	Hd-rR_chr8_4_15	Hd-rR	chr1	3	11	Hd-rR	chr8	4	15	150	68.7	133	77.4
Hd-rR_chr1_3_11	Hd-rR_chr8_5_14	Hd-rR	chr1	3	11	Hd-rR	chr8	5	14	150	77.3	150	77.3
Hd-rR_chr1_3_11	Hd-rR_chr8_6_14	Hd-rR	chr1	3	11	Hd-rR	chr8	6	14	150	79.3	150	79.3
Hd-rR_chr1_3_11	Hd-rR_chr9_1_148	Hd-rR	chr1	3	11	Hd-rR	chr9	1	148	151	84.1	150	84.7
Hd-rR_chr1_3_11	Hd-rR_chr9_2_45	Hd-rR	chr1	3	11	Hd-rR	chr9	2	45	162	82.7	161	83.2
Hd-rR_chr1_3_11	Hd-rR_chr9_3_22	Hd-rR	chr1	3	11	Hd-rR	chr9	3	22	152	85.5	151	86.1
Hd-rR_chr1_3_11	Hd-rR_chr9_4_12	Hd-rR	chr1	3	11	Hd-rR	chr9	4	12	160	78.8	159	79.2
Hd-rR_chr1_3_11	HNI_chr10_1_44	Hd-rR	chr1	3	11	HNI	chr10	1	44	149	75.2	147	76.2
Hd-rR_chr1_3_11	HNI_chr10_2_35	Hd-rR	chr1	3	11	HNI	chr10	2	35	149	76.5	147	77.6
Hd-rR_chr1_3_11	HNI_chr10_3_18	Hd-rR	chr1	3	11	HNI	chr10	3	18	151	66.2	133	75.2
Hd-rR_chr1_3_11	HNI_chr11_1_16	Hd-rR	chr1	3	11	HNI	chr11	1	16	160	76.2	159	76.7
Hd-rR_chr1_3_11	HNI_chr12_1_94	Hd-rR	chr1	3	11	HNI	chr12	1	94	162	75.9	161	76.4
Hd-rR_chr1_3_11	HNI_chr19_1_17	Hd-rR	chr1	3	11	HNI	chr19	1	17	167	73.7	166	74.1
Hd-rR_chr1_3_11	HNI_chr21_1_13	Hd-rR	chr1	3	11	HNI	chr21	1	13	161	75.8	160	76.3
Hd-rR_chr1_3_11	HNI_chr5_1_27	Hd-rR	chr1	3	11	HNI	chr5	1	27	160	80	159	80.5
Hd-rR_chr1_3_11	HNI_chr5_2_12	Hd-rR	chr1	3	11	HNI	chr5	2	12	157	78.3	156	78.8
Hd-rR_chr1_3_11	HNI_chr5_3_12	Hd-rR	chr1	3	11	HNI	chr5	3	12	159	78	158	78.5
Hd-rR_chr1_3_11	HNI_chr6_1_10	Hd-rR	chr1	3	11	HNI	chr6	1	10	159	82.4	158	82.9
Hd-rR_chr1_3_11	HNI_chr7_1_72	Hd-rR	chr1	3	11	HNI	chr7	1	72	165	78.2	164	78.7
Hd-rR_chr1_3_11	HSOK_chr11_1_125	Hd-rR	chr1	3	11	HSOK	chr11	1	125	162	79.6	162	79.6
Hd-rR_chr1_3_11	HSOK_chr11_2_106	Hd-rR	chr1	3	11	HSOK	chr11	2	106	160	81.9	160	81.9
Hd-rR_chr1_3_11	HSOK_chr11_3_78	Hd-rR	chr1	3	11	HSOK	chr11	3	78	161	77.6	160	78.1
Hd-rR_chr1_3_11	HSOK_chr11_4_56	Hd-rR	chr1	3	11	HSOK	chr11	4	56	166	77.7	166	77.7
Hd-rR_chr1_3_11	HSOK_chr11_5_13	Hd-rR	chr1	3	11	HSOK	chr11	5	13	154	76.6	148	79.7
Hd-rR_chr1_3_11	HSOK_chr11_6_12	Hd-rR	chr1	3	11	HSOK	chr11	6	12	156	74.4	156	74.4
Hd-rR_chr1_3_11	HSOK_chr11_7_12	Hd-rR	chr1	3	11	HSOK	chr11	7	12	162	71	156	73.7
Hd-rR_chr1_3_11	HSOK_chr12_1_206	Hd-rR	chr1	3	11	HSOK	chr12	1	206	161	75.8	160	76.3
Hd-rR_chr1_3_11	HSOK_chr15_1_187	Hd-rR	chr1	3	11	HSOK	chr15	1	187	164	78.7	163	79.1
Hd-rR_chr1_3_11	HSOK_chr15_2_42	Hd-rR	chr1	3	11	HSOK	chr15	2	42	162	77.8	161	78.3
Hd-rR_chr1_3_11	HSOK_chr15_3_41	Hd-rR	chr1	3	11	HSOK	chr15	3	41	159	75.5	158	75.9
Hd-rR_chr1_3_11	HSOK_chr15_4_26	Hd-rR	chr1	3	11	HSOK	chr15	4	26	160	78.8	159	79.2
Hd-rR_chr1_3_11	HSOK_chr15_5_19	Hd-rR	chr1	3	11	HSOK	chr15	5	19	157	80.3	156	80.8
Hd-rR_chr1_3_11	HSOK_chr15_6_18	Hd-rR	chr1	3	11	HSOK	chr15	6	18	160	74.4	159	74.8
Hd-rR_chr1_3_11	HSOK_chr15_7_18	Hd-rR	chr1	3	11	HSOK	chr15	7	18	157	81.5	156	82.1
Hd-rR_chr1_3_11	HSOK_chr15_8_17	Hd-rR	chr1	3	11	HSOK	chr15	8	17	154	81.8	153	82.4
Hd-rR_chr1_3_11	HSOK_chr15_9_10	Hd-rR	chr1	3	11	HSOK	chr15	9	10	158	75.9	157	76.4
Hd-rR_chr1_3_11	HSOK_chr18_1_26	Hd-rR	chr1	3	11	HSOK	chr18	1	26	171	69	170	69.4
Hd-rR_chr1_3_11	HSOK_chr18_2_21	Hd-rR	chr1	3	11	HSOK	chr18	2	21	161	76.4	160	76.9
Hd-rR_chr1_3_11	HSOK_chr19_1_10	Hd-rR	chr1	3	11	HSOK	chr19	1	10	151	77.5	149	78.5
Hd-rR_chr1_3_11	HSOK_chr2_1_148	Hd-rR	chr1	3	11	HSOK	chr2	1	148	160	68.8	158	69.6
Hd-rR_chr1_3_11	HSOK_chr2_2_108	Hd-rR	chr1	3	11	HSOK	chr2	2	108	153	66.7	151	67.5
Hd-rR_chr1_3_11	HSOK_chr2_3_58	Hd-rR	chr1	3	11	HSOK	chr2	3	58	162	66.7	160	67.5
Hd-rR_chr1_3_11	HSOK_chr2_4_25	Hd-rR	chr1	3	11	HSOK	chr2	4	25	162	63	156	65.4
Hd-rR_chr1_3_11	HSOK_chr2_5_19	Hd-rR	chr1	3	11	HSOK	chr2	5	19	154	59.7	133	69.2
Hd-rR_chr1_3_11	HSOK_chr20_1_43	Hd-rR	chr1	3	11	HSOK	chr20	1	43	156	73.7	155	74.2
Hd-rR_chr1_3_11	HSOK_chr20_2_27	Hd-rR	chr1	3	11	HSOK	chr20	2	27	162	72.2	161	72.7
Hd-rR_chr1_3_11	HSOK_chr20_3_20	Hd-rR	chr1	3	11	HSOK	chr20	3	20	152	77.6	151	78.1
Hd-rR_chr1_3_11	HSOK_chr23_1_162	Hd-rR	chr1	3	11	HSOK	chr23	1	162	162	69.1	160	70
Hd-rR_chr1_3_11	HSOK_chr23_2_15	Hd-rR	chr1	3	11	HSOK	chr23	2	15	155	71.6	152	73
Hd-rR_chr1_3_11	HSOK_chr4_1_237	Hd-rR	chr1	3	11	HSOK	chr4	1	237	165	79.4	164	79.9
Hd-rR_chr1_3_11	HSOK_chr4_10_71	Hd-rR	chr1	3	11	HSOK	chr4	10	71	167	71.9	166	72.3
Hd-rR_chr1_3_11	HSOK_chr4_11_67	Hd-rR	chr1	3	11	HSOK	chr4	11	67	160	73.1	160	73.1
Hd-rR_chr1_3_11	HSOK_chr4_12_64	Hd-rR	chr1	3	11	HSOK	chr4	12	64	149	78.5	149	78.5
Hd-rR_chr1_3_11	HSOK_chr4_13_54	Hd-rR	chr1	3	11	HSOK	chr4	13	54	159	81.8	158	82.3
Hd-rR_chr1_3_11	HSOK_chr4_14_52	Hd-rR	chr1	3	11	HSOK	chr4	14	52	159	77.4	158	77.8
Hd-rR_chr1_3_11	HSOK_chr4_15_44	Hd-rR	chr1	3	11	HSOK	chr4	15	44	152	74.3	146	77.4
Hd-rR_chr1_3_11	HSOK_chr4_16_35	Hd-rR	chr1	3	11	HSOK	chr4	16	35	165	75.8	164	76.2
Hd-rR_chr1_3_11	HSOK_chr4_17_31	Hd-rR	chr1	3	11	HSOK	chr4	17	31	153	82.4	152	82.9
Hd-rR_chr1_3_11	HSOK_chr4_18_26	Hd-rR	chr1	3	11	HSOK	chr4	18	26	159	77.4	158	77.8
Hd-rR_chr1_3_11	HSOK_chr4_19_26	Hd-rR	chr1	3	11	HSOK	chr4	19	26	160	78.1	159	78.6
Hd-rR_chr1_3_11	HSOK_chr4_2_234	Hd-rR	chr1	3	11	HSOK	chr4	2	234	161	78.9	160	79.4
Hd-rR_chr1_3_11	HSOK_chr4_20_25	Hd-rR	chr1	3	11	HSOK	chr4	20	25	154	68.8	153	69.3
Hd-rR_chr1_3_11	HSOK_chr4_21_24	Hd-rR	chr1	3	11	HSOK	chr4	21	24	161	75.2	160	75.6
Hd-rR_chr1_3_11	HSOK_chr4_22_21	Hd-rR	chr1	3	11	HSOK	chr4	22	21	160	77.5	159	78
Hd-rR_chr1_3_11	HSOK_chr4_23_14	Hd-rR	chr1	3	11	HSOK	chr4	23	14	150	80	149	80.5
Hd-rR_chr1_3_11	HSOK_chr4_24_11	Hd-rR	chr1	3	11	HSOK	chr4	24	11	154	76	148	79.1
Hd-rR_chr1_3_11	HSOK_chr4_25_11	Hd-rR	chr1	3	11	HSOK	chr4	25	11	154	76	153	76.5
Hd-rR_chr1_3_11	HSOK_chr4_3_185	Hd-rR	chr1	3	11	HSOK	chr4	3	185	161	78.3	160	78.8
Hd-rR_chr1_3_11	HSOK_chr4_4_150	Hd-rR	chr1	3	11	HSOK	chr4	4	150	159	76.1	158	76.6
Hd-rR_chr1_3_11	HSOK_chr4_5_103	Hd-rR	chr1	3	11	HSOK	chr4	5	103	166	74.7	165	75.2
Hd-rR_chr1_3_11	HSOK_chr4_6_102	Hd-rR	chr1	3	11	HSOK	chr4	6	102	149	73.8	147	74.8
Hd-rR_chr1_3_11	HSOK_chr4_7_80	Hd-rR	chr1	3	11	HSOK	chr4	7	80	152	80.3	150	81.3
Hd-rR_chr1_3_11	HSOK_chr4_8_79	Hd-rR	chr1	3	11	HSOK	chr4	8	79	163	74.8	162	75.3
Hd-rR_chr1_3_11	HSOK_chr4_9_77	Hd-rR	chr1	3	11	HSOK	chr4	9	77	159	80.5	158	81
Hd-rR_chr1_3_11	HSOK_chr6_1_20	Hd-rR	chr1	3	11	HSOK	chr6	1	20	159	76.7	158	77.2
Hd-rR_chr1_3_11	HSOK_chr6_2_14	Hd-rR	chr1	3	11	HSOK	chr6	2	14	158	79.1	157	79.6
Hd-rR_chr1_3_11	HSOK_chr6_3_10	Hd-rR	chr1	3	11	HSOK	chr6	3	10	152	80.9	151	81.5
Hd-rR_chr1_3_11	HSOK_chr7_1_100	Hd-rR	chr1	3	11	HSOK	chr7	1	100	160	81.9	160	81.9
Hd-rR_chr1_3_11	HSOK_chr7_2_42	Hd-rR	chr1	3	11	HSOK	chr7	2	42	157	79.6	156	80.1
Hd-rR_chr1_3_11	HSOK_chr7_3_16	Hd-rR	chr1	3	11	HSOK	chr7	3	16	149	83.2	149	83.2
Hd-rR_chr1_3_11	HSOK_chr8_1_964	Hd-rR	chr1	3	11	HSOK	chr8	1	964	150	78.7	149	79.2
Hd-rR_chr1_3_11	HSOK_chr8_10_11	Hd-rR	chr1	3	11	HSOK	chr8	10	11	156	71.8	156	71.8
Hd-rR_chr1_3_11	HSOK_chr8_11_10	Hd-rR	chr1	3	11	HSOK	chr8	11	10	163	76.7	162	77.2
Hd-rR_chr1_3_11	HSOK_chr8_2_416	Hd-rR	chr1	3	11	HSOK	chr8	2	416	152	79.6	152	79.6
Hd-rR_chr1_3_11	HSOK_chr8_3_359	Hd-rR	chr1	3	11	HSOK	chr8	3	359	149	79.9	149	79.9
Hd-rR_chr1_3_11	HSOK_chr8_4_346	Hd-rR	chr1	3	11	HSOK	chr8	4	346	161	78.9	161	78.9
Hd-rR_chr1_3_11	HSOK_chr8_5_27	Hd-rR	chr1	3	11	HSOK	chr8	5	27	162	72.2	159	73.6
Hd-rR_chr1_3_11	HSOK_chr8_6_24	Hd-rR	chr1	3	11	HSOK	chr8	6	24	152	74.3	146	77.4
Hd-rR_chr1_3_11	HSOK_chr8_7_20	Hd-rR	chr1	3	11	HSOK	chr8	7	20	149	66.4	131	75.6
Hd-rR_chr1_3_11	HSOK_chr8_8_17	Hd-rR	chr1	3	11	HSOK	chr8	8	17	164	72.6	161	73.9
Hd-rR_chr1_3_11	HSOK_chr8_9_16	Hd-rR	chr1	3	11	HSOK	chr8	9	16	159	74.8	159	74.8
Hd-rR_chr1_3_11	REP	Hd-rR	chr1	3	11	REP				157	82.8	156	83.3
Hd-rR_chr1_4_10	Hd-rR_chr1_1_285	Hd-rR	chr1	4	10	Hd-rR	chr1	1	285	153	75.2	136	84.6
Hd-rR_chr1_4_10	Hd-rR_chr1_2_25	Hd-rR	chr1	4	10	Hd-rR	chr1	2	25	148	74.3	131	84
Hd-rR_chr1_4_10	Hd-rR_chr1_3_11	Hd-rR	chr1	4	10	Hd-rR	chr1	3	11	149	67.8	132	76.5
Hd-rR_chr1_4_10	Hd-rR_chr1_4_10	Hd-rR	chr1	4	10	Hd-rR	chr1	4	10	129	100	129	100
Hd-rR_chr1_4_10	Hd-rR_chr11_1_11	Hd-rR	chr1	4	10	Hd-rR	chr11	1	11	158	65.2	140	73.6
Hd-rR_chr1_4_10	Hd-rR_chr12_1_646	Hd-rR	chr1	4	10	Hd-rR	chr12	1	646	169	58.6	146	67.8
Hd-rR_chr1_4_10	Hd-rR_chr12_2_415	Hd-rR	chr1	4	10	Hd-rR	chr12	2	415	166	59.6	144	68.8
Hd-rR_chr1_4_10	Hd-rR_chr12_3_171	Hd-rR	chr1	4	10	Hd-rR	chr12	3	171	166	58.4	147	66
Hd-rR_chr1_4_10	Hd-rR_chr12_4_36	Hd-rR	chr1	4	10	Hd-rR	chr12	4	36	146	56.8	126	65.9
Hd-rR_chr1_4_10	Hd-rR_chr12_5_14	Hd-rR	chr1	4	10	Hd-rR	chr12	5	14	160	59.4	142	66.9
Hd-rR_chr1_4_10	Hd-rR_chr13_1_40	Hd-rR	chr1	4	10	Hd-rR	chr13	1	40	147	75.5	129	86
Hd-rR_chr1_4_10	Hd-rR_chr13_2_33	Hd-rR	chr1	4	10	Hd-rR	chr13	2	33	164	57.9	146	65.1
Hd-rR_chr1_4_10	Hd-rR_chr13_3_28	Hd-rR	chr1	4	10	Hd-rR	chr13	3	28	150	74	133	83.5
Hd-rR_chr1_4_10	Hd-rR_chr13_4_22	Hd-rR	chr1	4	10	Hd-rR	chr13	4	22	163	57.7	145	64.8
Hd-rR_chr1_4_10	Hd-rR_chr13_5_22	Hd-rR	chr1	4	10	Hd-rR	chr13	5	22	144	77.8	131	85.5
Hd-rR_chr1_4_10	Hd-rR_chr13_6_20	Hd-rR	chr1	4	10	Hd-rR	chr13	6	20	158	60.8	140	68.6
Hd-rR_chr1_4_10	Hd-rR_chr13_7_17	Hd-rR	chr1	4	10	Hd-rR	chr13	7	17	143	75.5	129	83.7
Hd-rR_chr1_4_10	Hd-rR_chr13_8_11	Hd-rR	chr1	4	10	Hd-rR	chr13	8	11	133	84.2	131	85.5
Hd-rR_chr1_4_10	Hd-rR_chr13_9_10	Hd-rR	chr1	4	10	Hd-rR	chr13	9	10	145	73.1	125	84.8
Hd-rR_chr1_4_10	Hd-rR_chr14_1_54	Hd-rR	chr1	4	10	Hd-rR	chr14	1	54	162	58	144	65.3
Hd-rR_chr1_4_10	Hd-rR_chr14_2_39	Hd-rR	chr1	4	10	Hd-rR	chr14	2	39	159	61.6	141	69.5
Hd-rR_chr1_4_10	Hd-rR_chr14_3_38	Hd-rR	chr1	4	10	Hd-rR	chr14	3	38	158	57.6	140	65
Hd-rR_chr1_4_10	Hd-rR_chr14_4_32	Hd-rR	chr1	4	10	Hd-rR	chr14	4	32	161	60.9	143	68.5
Hd-rR_chr1_4_10	Hd-rR_chr14_5_10	Hd-rR	chr1	4	10	Hd-rR	chr14	5	10	151	64.2	133	72.9
Hd-rR_chr1_4_10	Hd-rR_chr16_1_72	Hd-rR	chr1	4	10	Hd-rR	chr16	1	72	158	63.9	140	72.1
Hd-rR_chr1_4_10	Hd-rR_chr18_1_60	Hd-rR	chr1	4	10	Hd-rR	chr18	1	60	165	61.2	148	68.2
Hd-rR_chr1_4_10	Hd-rR_chr18_2_34	Hd-rR	chr1	4	10	Hd-rR	chr18	2	34	152	63.8	134	72.4
Hd-rR_chr1_4_10	Hd-rR_chr18_3_25	Hd-rR	chr1	4	10	Hd-rR	chr18	3	25	196	51	148	67.6
Hd-rR_chr1_4_10	Hd-rR_chr18_4_11	Hd-rR	chr1	4	10	Hd-rR	chr18	4	11	162	62.3	144	70.1
Hd-rR_chr1_4_10	Hd-rR_chr18_5_10	Hd-rR	chr1	4	10	Hd-rR	chr18	5	10	162	61.7	145	69
Hd-rR_chr1_4_10	Hd-rR_chr19_1_338	Hd-rR	chr1	4	10	Hd-rR	chr19	1	338	149	75.2	132	84.8
Hd-rR_chr1_4_10	Hd-rR_chr19_2_259	Hd-rR	chr1	4	10	Hd-rR	chr19	2	259	154	69.5	136	78.7
Hd-rR_chr1_4_10	Hd-rR_chr19_3_96	Hd-rR	chr1	4	10	Hd-rR	chr19	3	96	144	78.5	128	88.3
Hd-rR_chr1_4_10	Hd-rR_chr19_4_89	Hd-rR	chr1	4	10	Hd-rR	chr19	4	89	151	72.8	134	82.1
Hd-rR_chr1_4_10	Hd-rR_chr19_5_64	Hd-rR	chr1	4	10	Hd-rR	chr19	5	64	149	71.8	132	81.1
Hd-rR_chr1_4_10	Hd-rR_chr19_6_37	Hd-rR	chr1	4	10	Hd-rR	chr19	6	37	148	69.6	128	80.5
Hd-rR_chr1_4_10	Hd-rR_chr19_7_28	Hd-rR	chr1	4	10	Hd-rR	chr19	7	28	141	70.9	132	75.8
Hd-rR_chr1_4_10	Hd-rR_chr2_1_167	Hd-rR	chr1	4	10	Hd-rR	chr2	1	167	161	55.9	141	63.8
Hd-rR_chr1_4_10	Hd-rR_chr2_2_137	Hd-rR	chr1	4	10	Hd-rR	chr2	2	137	161	60.2	139	69.8
Hd-rR_chr1_4_10	Hd-rR_chr20_1_253	Hd-rR	chr1	4	10	Hd-rR	chr20	1	253	165	62.4	147	70.1
Hd-rR_chr1_4_10	Hd-rR_chr20_2_156	Hd-rR	chr1	4	10	Hd-rR	chr20	2	156	161	60.2	143	67.8
Hd-rR_chr1_4_10	Hd-rR_chr20_3_119	Hd-rR	chr1	4	10	Hd-rR	chr20	3	119	188	54.3	169	60.4
Hd-rR_chr1_4_10	Hd-rR_chr20_4_33	Hd-rR	chr1	4	10	Hd-rR	chr20	4	33	152	60.5	134	68.7
Hd-rR_chr1_4_10	Hd-rR_chr21a_1_274	Hd-rR	chr1	4	10	Hd-rR	chr21a	1	274	159	63.5	141	71.6
Hd-rR_chr1_4_10	Hd-rR_chr21a_2_13	Hd-rR	chr1	4	10	Hd-rR	chr21a	2	13	161	64.6	143	72.7
Hd-rR_chr1_4_10	Hd-rR_chr21m_1_91	Hd-rR	chr1	4	10	Hd-rR	chr21m	1	91	165	59.4	147	66.7
Hd-rR_chr1_4_10	Hd-rR_chr21m_2_35	Hd-rR	chr1	4	10	Hd-rR	chr21m	2	35	166	56	149	62.4
Hd-rR_chr1_4_10	Hd-rR_chr21m_3_35	Hd-rR	chr1	4	10	Hd-rR	chr21m	3	35	164	57.3	146	64.4
Hd-rR_chr1_4_10	Hd-rR_chr21m_4_29	Hd-rR	chr1	4	10	Hd-rR	chr21m	4	29	162	58.6	145	65.5
Hd-rR_chr1_4_10	Hd-rR_chr21m_5_29	Hd-rR	chr1	4	10	Hd-rR	chr21m	5	29	163	60.1	145	67.6
Hd-rR_chr1_4_10	Hd-rR_chr21m_6_14	Hd-rR	chr1	4	10	Hd-rR	chr21m	6	14	172	55.8	150	64
Hd-rR_chr1_4_10	Hd-rR_chr22_1_164	Hd-rR	chr1	4	10	Hd-rR	chr22	1	164	150	72	131	82.4
Hd-rR_chr1_4_10	Hd-rR_chr22_2_51	Hd-rR	chr1	4	10	Hd-rR	chr22	2	51	148	75	131	84.7
Hd-rR_chr1_4_10	Hd-rR_chr22_3_47	Hd-rR	chr1	4	10	Hd-rR	chr22	3	47	143	79.7	130	87.7
Hd-rR_chr1_4_10	Hd-rR_chr22_4_38	Hd-rR	chr1	4	10	Hd-rR	chr22	4	38	156	71.8	133	84.2
Hd-rR_chr1_4_10	Hd-rR_chr22_5_21	Hd-rR	chr1	4	10	Hd-rR	chr22	5	21	149	67.1	132	75.8
Hd-rR_chr1_4_10	Hd-rR_chr22_6_16	Hd-rR	chr1	4	10	Hd-rR	chr22	6	16	148	73	128	84.4
Hd-rR_chr1_4_10	Hd-rR_chr22_7_11	Hd-rR	chr1	4	10	Hd-rR	chr22	7	11	145	74.5	130	83.1
Hd-rR_chr1_4_10	Hd-rR_chr22_8_10	Hd-rR	chr1	4	10	Hd-rR	chr22	8	10	135	81.5	129	85.3
Hd-rR_chr1_4_10	Hd-rR_chr22_9_10	Hd-rR	chr1	4	10	Hd-rR	chr22	9	10	152	71.7	135	80.7
Hd-rR_chr1_4_10	Hd-rR_chr23_1_26	Hd-rR	chr1	4	10	Hd-rR	chr23	1	26	164	56.7	142	65.5
Hd-rR_chr1_4_10	Hd-rR_chr3_1_295	Hd-rR	chr1	4	10	Hd-rR	chr3	1	295	149	76.5	132	86.4
Hd-rR_chr1_4_10	Hd-rR_chr3_2_49	Hd-rR	chr1	4	10	Hd-rR	chr3	2	49	149	73.2	132	82.6
Hd-rR_chr1_4_10	Hd-rR_chr4_1_47	Hd-rR	chr1	4	10	Hd-rR	chr4	1	47	158	60.8	140	68.6
Hd-rR_chr1_4_10	Hd-rR_chr4_2_12	Hd-rR	chr1	4	10	Hd-rR	chr4	2	12	148	68.9	130	78.5
Hd-rR_chr1_4_10	Hd-rR_chr6_1_47	Hd-rR	chr1	4	10	Hd-rR	chr6	1	47	160	62.5	142	70.4
Hd-rR_chr1_4_10	Hd-rR_chr8_1_178	Hd-rR	chr1	4	10	Hd-rR	chr8	1	178	149	75.2	132	84.8
Hd-rR_chr1_4_10	Hd-rR_chr8_2_131	Hd-rR	chr1	4	10	Hd-rR	chr8	2	131	150	70.7	133	79.7
Hd-rR_chr1_4_10	Hd-rR_chr8_3_18	Hd-rR	chr1	4	10	Hd-rR	chr8	3	18	149	70.5	132	79.5
Hd-rR_chr1_4_10	Hd-rR_chr8_4_15	Hd-rR	chr1	4	10	Hd-rR	chr8	4	15	131	82.4	131	82.4
Hd-rR_chr1_4_10	Hd-rR_chr8_5_14	Hd-rR	chr1	4	10	Hd-rR	chr8	5	14	149	71.8	132	81.1
Hd-rR_chr1_4_10	Hd-rR_chr8_6_14	Hd-rR	chr1	4	10	Hd-rR	chr8	6	14	147	70.7	130	80
Hd-rR_chr1_4_10	Hd-rR_chr9_1_148	Hd-rR	chr1	4	10	Hd-rR	chr9	1	148	150	74	132	84.1
Hd-rR_chr1_4_10	Hd-rR_chr9_2_45	Hd-rR	chr1	4	10	Hd-rR	chr9	2	45	159	64.8	141	73
Hd-rR_chr1_4_10	Hd-rR_chr9_3_22	Hd-rR	chr1	4	10	Hd-rR	chr9	3	22	156	63.5	138	71.7
Hd-rR_chr1_4_10	Hd-rR_chr9_4_12	Hd-rR	chr1	4	10	Hd-rR	chr9	4	12	160	58.8	142	66.2
Hd-rR_chr1_4_10	HNI_chr10_1_44	Hd-rR	chr1	4	10	HNI	chr10	1	44	145	72.4	130	80.8
Hd-rR_chr1_4_10	HNI_chr10_2_35	Hd-rR	chr1	4	10	HNI	chr10	2	35	145	75.2	130	83.8
Hd-rR_chr1_4_10	HNI_chr10_3_18	Hd-rR	chr1	4	10	HNI	chr10	3	18	130	86.9	129	87.6
Hd-rR_chr1_4_10	HNI_chr11_1_16	Hd-rR	chr1	4	10	HNI	chr11	1	16	161	60.2	143	67.8
Hd-rR_chr1_4_10	HNI_chr12_1_94	Hd-rR	chr1	4	10	HNI	chr12	1	94	165	58.8	147	66
Hd-rR_chr1_4_10	HNI_chr19_1_17	Hd-rR	chr1	4	10	HNI	chr19	1	17	167	58.1	149	65.1
Hd-rR_chr1_4_10	HNI_chr21_1_13	Hd-rR	chr1	4	10	HNI	chr21	1	13	160	63.1	142	71.1
Hd-rR_chr1_4_10	HNI_chr5_1_27	Hd-rR	chr1	4	10	HNI	chr5	1	27	161	59.6	143	67.1
Hd-rR_chr1_4_10	HNI_chr5_2_12	Hd-rR	chr1	4	10	HNI	chr5	2	12	159	60.4	141	68.1
Hd-rR_chr1_4_10	HNI_chr5_3_12	Hd-rR	chr1	4	10	HNI	chr5	3	12	159	61	140	69.3
Hd-rR_chr1_4_10	HNI_chr6_1_10	Hd-rR	chr1	4	10	HNI	chr6	1	10	159	62.3	140	70.7
Hd-rR_chr1_4_10	HNI_chr7_1_72	Hd-rR	chr1	4	10	HNI	chr7	1	72	165	59.4	147	66.7
Hd-rR_chr1_4_10	HSOK_chr11_1_125	Hd-rR	chr1	4	10	HSOK	chr11	1	125	161	63.4	144	70.8
Hd-rR_chr1_4_10	HSOK_chr11_2_106	Hd-rR	chr1	4	10	HSOK	chr11	2	106	161	63.4	144	70.8
Hd-rR_chr1_4_10	HSOK_chr11_3_78	Hd-rR	chr1	4	10	HSOK	chr11	3	78	161	60.9	144	68.1
Hd-rR_chr1_4_10	HSOK_chr11_4_56	Hd-rR	chr1	4	10	HSOK	chr11	4	56	166	59.6	148	66.9
Hd-rR_chr1_4_10	HSOK_chr11_5_13	Hd-rR	chr1	4	10	HSOK	chr11	5	13	147	68	135	74.1
Hd-rR_chr1_4_10	HSOK_chr11_6_12	Hd-rR	chr1	4	10	HSOK	chr11	6	12	155	61.3	146	65.1
Hd-rR_chr1_4_10	HSOK_chr11_7_12	Hd-rR	chr1	4	10	HSOK	chr11	7	12	161	62.7	149	67.8
Hd-rR_chr1_4_10	HSOK_chr12_1_206	Hd-rR	chr1	4	10	HSOK	chr12	1	206	166	60.2	147	68
Hd-rR_chr1_4_10	HSOK_chr15_1_187	Hd-rR	chr1	4	10	HSOK	chr15	1	187	163	62.6	145	70.3
Hd-rR_chr1_4_10	HSOK_chr15_2_42	Hd-rR	chr1	4	10	HSOK	chr15	2	42	163	61.3	145	69
Hd-rR_chr1_4_10	HSOK_chr15_3_41	Hd-rR	chr1	4	10	HSOK	chr15	3	41	159	59.1	142	66.2
Hd-rR_chr1_4_10	HSOK_chr15_4_26	Hd-rR	chr1	4	10	HSOK	chr15	4	26	159	59.1	141	66.7
Hd-rR_chr1_4_10	HSOK_chr15_5_19	Hd-rR	chr1	4	10	HSOK	chr15	5	19	160	63.1	142	71.1
Hd-rR_chr1_4_10	HSOK_chr15_6_18	Hd-rR	chr1	4	10	HSOK	chr15	6	18	162	55.6	144	62.5
Hd-rR_chr1_4_10	HSOK_chr15_7_18	Hd-rR	chr1	4	10	HSOK	chr15	7	18	157	61.1	139	69.1
Hd-rR_chr1_4_10	HSOK_chr15_8_17	Hd-rR	chr1	4	10	HSOK	chr15	8	17	150	65.3	132	74.2
Hd-rR_chr1_4_10	HSOK_chr15_9_10	Hd-rR	chr1	4	10	HSOK	chr15	9	10	158	60.8	141	68.1
Hd-rR_chr1_4_10	HSOK_chr18_1_26	Hd-rR	chr1	4	10	HSOK	chr18	1	26	173	60.1	155	67.1
Hd-rR_chr1_4_10	HSOK_chr18_2_21	Hd-rR	chr1	4	10	HSOK	chr18	2	21	161	63.4	143	71.3
Hd-rR_chr1_4_10	HSOK_chr19_1_10	Hd-rR	chr1	4	10	HSOK	chr19	1	10	146	74	131	82.4
Hd-rR_chr1_4_10	HSOK_chr2_1_148	Hd-rR	chr1	4	10	HSOK	chr2	1	148	160	56.2	138	65.2
Hd-rR_chr1_4_10	HSOK_chr2_2_108	Hd-rR	chr1	4	10	HSOK	chr2	2	108	151	53.6	130	62.3
Hd-rR_chr1_4_10	HSOK_chr2_3_58	Hd-rR	chr1	4	10	HSOK	chr2	3	58	163	53.4	141	61.7
Hd-rR_chr1_4_10	HSOK_chr2_4_25	Hd-rR	chr1	4	10	HSOK	chr2	4	25	153	58.2	140	63.6
Hd-rR_chr1_4_10	HSOK_chr2_5_19	Hd-rR	chr1	4	10	HSOK	chr2	5	19	140	63.6	135	65.9
Hd-rR_chr1_4_10	HSOK_chr20_1_43	Hd-rR	chr1	4	10	HSOK	chr20	1	43	155	63.2	137	71.5
Hd-rR_chr1_4_10	HSOK_chr20_2_27	Hd-rR	chr1	4	10	HSOK	chr20	2	27	166	56	142	65.5
Hd-rR_chr1_4_10	HSOK_chr20_3_20	Hd-rR	chr1	4	10	HSOK	chr20	3	20	151	63.6	133	72.2
Hd-rR_chr1_4_10	HSOK_chr23_1_162	Hd-rR	chr1	4	10	HSOK	chr23	1	162	165	55.2	143	63.6
Hd-rR_chr1_4_10	HSOK_chr23_2_15	Hd-rR	chr1	4	10	HSOK	chr23	2	15	152	59.9	132	68.9
Hd-rR_chr1_4_10	HSOK_chr4_1_237	Hd-rR	chr1	4	10	HSOK	chr4	1	237	164	62.2	146	69.9
Hd-rR_chr1_4_10	HSOK_chr4_10_71	Hd-rR	chr1	4	10	HSOK	chr4	10	71	168	55.4	149	62.4
Hd-rR_chr1_4_10	HSOK_chr4_11_67	Hd-rR	chr1	4	10	HSOK	chr4	11	67	165	58.2	147	65.3
Hd-rR_chr1_4_10	HSOK_chr4_12_64	Hd-rR	chr1	4	10	HSOK	chr4	12	64	147	71.4	130	80.8
Hd-rR_chr1_4_10	HSOK_chr4_13_54	Hd-rR	chr1	4	10	HSOK	chr4	13	54	156	66	138	74.6
Hd-rR_chr1_4_10	HSOK_chr4_14_52	Hd-rR	chr1	4	10	HSOK	chr4	14	52	159	62.9	141	70.9
Hd-rR_chr1_4_10	HSOK_chr4_15_44	Hd-rR	chr1	4	10	HSOK	chr4	15	44	143	81.1	130	89.2
Hd-rR_chr1_4_10	HSOK_chr4_16_35	Hd-rR	chr1	4	10	HSOK	chr4	16	35	169	55.6	151	62.3
Hd-rR_chr1_4_10	HSOK_chr4_17_31	Hd-rR	chr1	4	10	HSOK	chr4	17	31	152	65.1	134	73.9
Hd-rR_chr1_4_10	HSOK_chr4_18_26	Hd-rR	chr1	4	10	HSOK	chr4	18	26	158	59.5	140	67.1
Hd-rR_chr1_4_10	HSOK_chr4_19_26	Hd-rR	chr1	4	10	HSOK	chr4	19	26	161	62.1	142	70.4
Hd-rR_chr1_4_10	HSOK_chr4_2_234	Hd-rR	chr1	4	10	HSOK	chr4	2	234	163	60.1	145	67.6
Hd-rR_chr1_4_10	HSOK_chr4_20_25	Hd-rR	chr1	4	10	HSOK	chr4	20	25	151	54.3	133	61.7
Hd-rR_chr1_4_10	HSOK_chr4_21_24	Hd-rR	chr1	4	10	HSOK	chr4	21	24	160	60	142	67.6
Hd-rR_chr1_4_10	HSOK_chr4_22_21	Hd-rR	chr1	4	10	HSOK	chr4	22	21	159	59.7	141	67.4
Hd-rR_chr1_4_10	HSOK_chr4_23_14	Hd-rR	chr1	4	10	HSOK	chr4	23	14	149	65.1	131	74
Hd-rR_chr1_4_10	HSOK_chr4_24_11	Hd-rR	chr1	4	10	HSOK	chr4	24	11	148	68.2	136	74.3
Hd-rR_chr1_4_10	HSOK_chr4_25_11	Hd-rR	chr1	4	10	HSOK	chr4	25	11	153	58.8	135	66.7
Hd-rR_chr1_4_10	HSOK_chr4_3_185	Hd-rR	chr1	4	10	HSOK	chr4	3	185	160	60	142	67.6
Hd-rR_chr1_4_10	HSOK_chr4_4_150	Hd-rR	chr1	4	10	HSOK	chr4	4	150	163	58.3	145	65.5
Hd-rR_chr1_4_10	HSOK_chr4_5_103	Hd-rR	chr1	4	10	HSOK	chr4	5	103	166	59	148	66.2
Hd-rR_chr1_4_10	HSOK_chr4_6_102	Hd-rR	chr1	4	10	HSOK	chr4	6	102	145	72.4	130	80.8
Hd-rR_chr1_4_10	HSOK_chr4_7_80	Hd-rR	chr1	4	10	HSOK	chr4	7	80	147	73.5	132	81.8
Hd-rR_chr1_4_10	HSOK_chr4_8_79	Hd-rR	chr1	4	10	HSOK	chr4	8	79	161	59	143	66.4
Hd-rR_chr1_4_10	HSOK_chr4_9_77	Hd-rR	chr1	4	10	HSOK	chr4	9	77	157	62.4	141	69.5
Hd-rR_chr1_4_10	HSOK_chr6_1_20	Hd-rR	chr1	4	10	HSOK	chr6	1	20	158	57.6	140	65
Hd-rR_chr1_4_10	HSOK_chr6_2_14	Hd-rR	chr1	4	10	HSOK	chr6	2	14	157	59.2	139	66.9
Hd-rR_chr1_4_10	HSOK_chr6_3_10	Hd-rR	chr1	4	10	HSOK	chr6	3	10	149	67.1	131	76.3
Hd-rR_chr1_4_10	HSOK_chr7_1_100	Hd-rR	chr1	4	10	HSOK	chr7	1	100	159	64.8	142	72.5
Hd-rR_chr1_4_10	HSOK_chr7_2_42	Hd-rR	chr1	4	10	HSOK	chr7	2	42	154	64.9	136	73.5
Hd-rR_chr1_4_10	HSOK_chr7_3_16	Hd-rR	chr1	4	10	HSOK	chr7	3	16	147	67.3	130	76.2
Hd-rR_chr1_4_10	HSOK_chr8_1_964	Hd-rR	chr1	4	10	HSOK	chr8	1	964	148	68.9	130	78.5
Hd-rR_chr1_4_10	HSOK_chr8_10_11	Hd-rR	chr1	4	10	HSOK	chr8	10	11	151	62.3	134	70.1
Hd-rR_chr1_4_10	HSOK_chr8_11_10	Hd-rR	chr1	4	10	HSOK	chr8	11	10	159	61.6	141	69.5
Hd-rR_chr1_4_10	HSOK_chr8_2_416	Hd-rR	chr1	4	10	HSOK	chr8	2	416	148	70.9	131	80.2
Hd-rR_chr1_4_10	HSOK_chr8_3_359	Hd-rR	chr1	4	10	HSOK	chr8	3	359	147	73.5	130	83.1
Hd-rR_chr1_4_10	HSOK_chr8_4_346	Hd-rR	chr1	4	10	HSOK	chr8	4	346	158	68.4	141	76.6
Hd-rR_chr1_4_10	HSOK_chr8_5_27	Hd-rR	chr1	4	10	HSOK	chr8	5	27	164	56.7	142	65.5
Hd-rR_chr1_4_10	HSOK_chr8_6_24	Hd-rR	chr1	4	10	HSOK	chr8	6	24	144	73.6	130	81.5
Hd-rR_chr1_4_10	HSOK_chr8_7_20	Hd-rR	chr1	4	10	HSOK	chr8	7	20	138	76.1	126	83.3
Hd-rR_chr1_4_10	HSOK_chr8_8_17	Hd-rR	chr1	4	10	HSOK	chr8	8	17	163	58.3	145	65.5
Hd-rR_chr1_4_10	HSOK_chr8_9_16	Hd-rR	chr1	4	10	HSOK	chr8	9	16	161	61.5	144	68.8
Hd-rR_chr1_4_10	REP	Hd-rR	chr1	4	10	REP				156	64.1	138	72.5
Hd-rR_chr11_1_11	Hd-rR_chr1_1_285	Hd-rR	chr11	1	11	Hd-rR	chr1	1	285	162	75.3	161	75.8
Hd-rR_chr11_1_11	Hd-rR_chr1_2_25	Hd-rR	chr11	1	11	Hd-rR	chr1	2	25	159	79.2	158	79.7
Hd-rR_chr11_1_11	Hd-rR_chr1_3_11	Hd-rR	chr11	1	11	Hd-rR	chr1	3	11	158	83.5	157	84.1
Hd-rR_chr11_1_11	Hd-rR_chr1_4_10	Hd-rR	chr11	1	11	Hd-rR	chr1	4	10	158	65.2	140	73.6
Hd-rR_chr11_1_11	Hd-rR_chr11_1_11	Hd-rR	chr11	1	11	Hd-rR	chr11	1	11	158	100	158	100
Hd-rR_chr11_1_11	Hd-rR_chr12_1_646	Hd-rR	chr11	1	11	Hd-rR	chr12	1	646	167	75.4	167	75.4
Hd-rR_chr11_1_11	Hd-rR_chr12_2_415	Hd-rR	chr11	1	11	Hd-rR	chr12	2	415	164	78	164	78
Hd-rR_chr11_1_11	Hd-rR_chr12_3_171	Hd-rR	chr11	1	11	Hd-rR	chr12	3	171	162	76.5	162	76.5
Hd-rR_chr11_1_11	Hd-rR_chr12_4_36	Hd-rR	chr11	1	11	Hd-rR	chr12	4	36	162	59.9	124	78.2
Hd-rR_chr11_1_11	Hd-rR_chr12_5_14	Hd-rR	chr11	1	11	Hd-rR	chr12	5	14	159	78.6	159	78.6
Hd-rR_chr11_1_11	Hd-rR_chr13_1_40	Hd-rR	chr11	1	11	Hd-rR	chr13	1	40	158	74.1	156	75
Hd-rR_chr11_1_11	Hd-rR_chr13_2_33	Hd-rR	chr11	1	11	Hd-rR	chr13	2	33	165	83	165	83
Hd-rR_chr11_1_11	Hd-rR_chr13_3_28	Hd-rR	chr11	1	11	Hd-rR	chr13	3	28	161	72	160	72.5
Hd-rR_chr11_1_11	Hd-rR_chr13_4_22	Hd-rR	chr11	1	11	Hd-rR	chr13	4	22	164	81.7	164	81.7
Hd-rR_chr11_1_11	Hd-rR_chr13_5_22	Hd-rR	chr11	1	11	Hd-rR	chr13	5	22	162	69.8	155	72.9
Hd-rR_chr11_1_11	Hd-rR_chr13_6_20	Hd-rR	chr11	1	11	Hd-rR	chr13	6	20	158	88	158	88
Hd-rR_chr11_1_11	Hd-rR_chr13_7_17	Hd-rR	chr11	1	11	Hd-rR	chr13	7	17	161	66.5	153	69.9
Hd-rR_chr11_1_11	Hd-rR_chr13_8_11	Hd-rR	chr11	1	11	Hd-rR	chr13	8	11	159	64.8	143	72
Hd-rR_chr11_1_11	Hd-rR_chr13_9_10	Hd-rR	chr11	1	11	Hd-rR	chr13	9	10	161	72	153	75.8
Hd-rR_chr11_1_11	Hd-rR_chr14_1_54	Hd-rR	chr11	1	11	Hd-rR	chr14	1	54	162	86.4	162	86.4
Hd-rR_chr11_1_11	Hd-rR_chr14_2_39	Hd-rR	chr11	1	11	Hd-rR	chr14	2	39	160	86.9	160	86.9
Hd-rR_chr11_1_11	Hd-rR_chr14_3_38	Hd-rR	chr11	1	11	Hd-rR	chr14	3	38	158	86.1	158	86.1
Hd-rR_chr11_1_11	Hd-rR_chr14_4_32	Hd-rR	chr11	1	11	Hd-rR	chr14	4	32	160	86.9	160	86.9
Hd-rR_chr11_1_11	Hd-rR_chr14_5_10	Hd-rR	chr11	1	11	Hd-rR	chr14	5	10	158	81.6	158	81.6
Hd-rR_chr11_1_11	Hd-rR_chr16_1_72	Hd-rR	chr11	1	11	Hd-rR	chr16	1	72	159	91.2	159	91.2
Hd-rR_chr11_1_11	Hd-rR_chr18_1_60	Hd-rR	chr11	1	11	Hd-rR	chr18	1	60	167	81.4	167	81.4
Hd-rR_chr11_1_11	Hd-rR_chr18_2_34	Hd-rR	chr11	1	11	Hd-rR	chr18	2	34	159	78	159	78
Hd-rR_chr11_1_11	Hd-rR_chr18_3_25	Hd-rR	chr11	1	11	Hd-rR	chr18	3	25	188	72.3	188	72.3
Hd-rR_chr11_1_11	Hd-rR_chr18_4_11	Hd-rR	chr11	1	11	Hd-rR	chr18	4	11	163	77.3	163	77.3
Hd-rR_chr11_1_11	Hd-rR_chr18_5_10	Hd-rR	chr11	1	11	Hd-rR	chr18	5	10	161	79.5	161	79.5
Hd-rR_chr11_1_11	Hd-rR_chr19_1_338	Hd-rR	chr11	1	11	Hd-rR	chr19	1	338	160	73.1	159	73.6
Hd-rR_chr11_1_11	Hd-rR_chr19_2_259	Hd-rR	chr11	1	11	Hd-rR	chr19	2	259	163	72.4	163	72.4
Hd-rR_chr11_1_11	Hd-rR_chr19_3_96	Hd-rR	chr11	1	11	Hd-rR	chr19	3	96	160	70.6	150	75.3
Hd-rR_chr11_1_11	Hd-rR_chr19_4_89	Hd-rR	chr11	1	11	Hd-rR	chr19	4	89	160	73.1	159	73.6
Hd-rR_chr11_1_11	Hd-rR_chr19_5_64	Hd-rR	chr11	1	11	Hd-rR	chr19	5	64	160	73.1	159	73.6
Hd-rR_chr11_1_11	Hd-rR_chr19_6_37	Hd-rR	chr11	1	11	Hd-rR	chr19	6	37	160	73.8	156	75.6
Hd-rR_chr11_1_11	Hd-rR_chr19_7_28	Hd-rR	chr11	1	11	Hd-rR	chr19	7	28	158	68.4	157	68.8
Hd-rR_chr11_1_11	Hd-rR_chr2_1_167	Hd-rR	chr11	1	11	Hd-rR	chr2	1	167	167	70.7	166	71.1
Hd-rR_chr11_1_11	Hd-rR_chr2_2_137	Hd-rR	chr11	1	11	Hd-rR	chr2	2	137	172	67.4	172	67.4
Hd-rR_chr11_1_11	Hd-rR_chr20_1_253	Hd-rR	chr11	1	11	Hd-rR	chr20	1	253	165	81.8	165	81.8
Hd-rR_chr11_1_11	Hd-rR_chr20_2_156	Hd-rR	chr11	1	11	Hd-rR	chr20	2	156	159	80.5	159	80.5
Hd-rR_chr11_1_11	Hd-rR_chr20_3_119	Hd-rR	chr11	1	11	Hd-rR	chr20	3	119	190	70.5	190	70.5
Hd-rR_chr11_1_11	Hd-rR_chr20_4_33	Hd-rR	chr11	1	11	Hd-rR	chr20	4	33	162	73.5	162	73.5
Hd-rR_chr11_1_11	Hd-rR_chr21a_1_274	Hd-rR	chr11	1	11	Hd-rR	chr21a	1	274	159	91.8	159	91.8
Hd-rR_chr11_1_11	Hd-rR_chr21a_2_13	Hd-rR	chr11	1	11	Hd-rR	chr21a	2	13	158	84.2	158	84.2
Hd-rR_chr11_1_11	Hd-rR_chr21m_1_91	Hd-rR	chr11	1	11	Hd-rR	chr21m	1	91	164	79.3	164	79.3
Hd-rR_chr11_1_11	Hd-rR_chr21m_2_35	Hd-rR	chr11	1	11	Hd-rR	chr21m	2	35	167	74.9	166	75.3
Hd-rR_chr11_1_11	Hd-rR_chr21m_3_35	Hd-rR	chr11	1	11	Hd-rR	chr21m	3	35	160	75.6	159	76.1
Hd-rR_chr11_1_11	Hd-rR_chr21m_4_29	Hd-rR	chr11	1	11	Hd-rR	chr21m	4	29	165	77	164	77.4
Hd-rR_chr11_1_11	Hd-rR_chr21m_5_29	Hd-rR	chr11	1	11	Hd-rR	chr21m	5	29	160	80	160	80
Hd-rR_chr11_1_11	Hd-rR_chr21m_6_14	Hd-rR	chr11	1	11	Hd-rR	chr21m	6	14	171	70.8	171	70.8
Hd-rR_chr11_1_11	Hd-rR_chr22_1_164	Hd-rR	chr11	1	11	Hd-rR	chr22	1	164	159	71.7	158	72.2
Hd-rR_chr11_1_11	Hd-rR_chr22_2_51	Hd-rR	chr11	1	11	Hd-rR	chr22	2	51	159	78	158	78.5
Hd-rR_chr11_1_11	Hd-rR_chr22_3_47	Hd-rR	chr11	1	11	Hd-rR	chr22	3	47	162	67.9	155	71
Hd-rR_chr11_1_11	Hd-rR_chr22_4_38	Hd-rR	chr11	1	11	Hd-rR	chr22	4	38	168	73.2	167	73.7
Hd-rR_chr11_1_11	Hd-rR_chr22_5_21	Hd-rR	chr11	1	11	Hd-rR	chr22	5	21	163	69.9	162	70.4
Hd-rR_chr11_1_11	Hd-rR_chr22_6_16	Hd-rR	chr11	1	11	Hd-rR	chr22	6	16	158	70.3	154	72.1
Hd-rR_chr11_1_11	Hd-rR_chr22_7_11	Hd-rR	chr11	1	11	Hd-rR	chr22	7	11	158	73.4	155	74.8
Hd-rR_chr11_1_11	Hd-rR_chr22_8_10	Hd-rR	chr11	1	11	Hd-rR	chr22	8	10	159	62.9	139	71.9
Hd-rR_chr11_1_11	Hd-rR_chr22_9_10	Hd-rR	chr11	1	11	Hd-rR	chr22	9	10	158	75.3	157	75.8
Hd-rR_chr11_1_11	Hd-rR_chr23_1_26	Hd-rR	chr11	1	11	Hd-rR	chr23	1	26	161	74.5	161	74.5
Hd-rR_chr11_1_11	Hd-rR_chr3_1_295	Hd-rR	chr11	1	11	Hd-rR	chr3	1	295	158	79.7	157	80.3
Hd-rR_chr11_1_11	Hd-rR_chr3_2_49	Hd-rR	chr11	1	11	Hd-rR	chr3	2	49	159	76.7	158	77.2
Hd-rR_chr11_1_11	Hd-rR_chr4_1_47	Hd-rR	chr11	1	11	Hd-rR	chr4	1	47	159	86.8	159	86.8
Hd-rR_chr11_1_11	Hd-rR_chr4_2_12	Hd-rR	chr11	1	11	Hd-rR	chr4	2	12	158	83.5	158	83.5
Hd-rR_chr11_1_11	Hd-rR_chr6_1_47	Hd-rR	chr11	1	11	Hd-rR	chr6	1	47	161	87	161	87
Hd-rR_chr11_1_11	Hd-rR_chr8_1_178	Hd-rR	chr11	1	11	Hd-rR	chr8	1	178	159	79.2	158	79.7
Hd-rR_chr11_1_11	Hd-rR_chr8_2_131	Hd-rR	chr11	1	11	Hd-rR	chr8	2	131	162	76.5	161	77
Hd-rR_chr11_1_11	Hd-rR_chr8_3_18	Hd-rR	chr11	1	11	Hd-rR	chr8	3	18	159	73.6	158	74.1
Hd-rR_chr11_1_11	Hd-rR_chr8_4_15	Hd-rR	chr11	1	11	Hd-rR	chr8	4	15	159	62.9	141	70.9
Hd-rR_chr11_1_11	Hd-rR_chr8_5_14	Hd-rR	chr11	1	11	Hd-rR	chr8	5	14	161	74.5	160	75
Hd-rR_chr11_1_11	Hd-rR_chr8_6_14	Hd-rR	chr11	1	11	Hd-rR	chr8	6	14	162	76.5	161	77
Hd-rR_chr11_1_11	Hd-rR_chr9_1_148	Hd-rR	chr11	1	11	Hd-rR	chr9	1	148	158	83.5	158	83.5
Hd-rR_chr11_1_11	Hd-rR_chr9_2_45	Hd-rR	chr11	1	11	Hd-rR	chr9	2	45	160	85.6	160	85.6
Hd-rR_chr11_1_11	Hd-rR_chr9_3_22	Hd-rR	chr11	1	11	Hd-rR	chr9	3	22	159	81.8	159	81.8
Hd-rR_chr11_1_11	Hd-rR_chr9_4_12	Hd-rR	chr11	1	11	Hd-rR	chr9	4	12	162	81.5	162	81.5
Hd-rR_chr11_1_11	HNI_chr10_1_44	Hd-rR	chr11	1	11	HNI	chr10	1	44	158	71.5	155	72.9
Hd-rR_chr11_1_11	HNI_chr10_2_35	Hd-rR	chr11	1	11	HNI	chr10	2	35	158	72.2	155	73.5
Hd-rR_chr11_1_11	HNI_chr10_3_18	Hd-rR	chr11	1	11	HNI	chr10	3	18	159	64.8	140	73.6
Hd-rR_chr11_1_11	HNI_chr11_1_16	Hd-rR	chr11	1	11	HNI	chr11	1	16	161	85.7	159	86.8
Hd-rR_chr11_1_11	HNI_chr12_1_94	Hd-rR	chr11	1	11	HNI	chr12	1	94	164	79.3	164	79.3
Hd-rR_chr11_1_11	HNI_chr19_1_17	Hd-rR	chr11	1	11	HNI	chr19	1	17	168	76.2	168	76.2
Hd-rR_chr11_1_11	HNI_chr21_1_13	Hd-rR	chr11	1	11	HNI	chr21	1	13	159	83	159	83
Hd-rR_chr11_1_11	HNI_chr5_1_27	Hd-rR	chr11	1	11	HNI	chr5	1	27	162	83.3	162	83.3
Hd-rR_chr11_1_11	HNI_chr5_2_12	Hd-rR	chr11	1	11	HNI	chr5	2	12	158	86.7	158	86.7
Hd-rR_chr11_1_11	HNI_chr5_3_12	Hd-rR	chr11	1	11	HNI	chr5	3	12	160	86.2	160	86.3
Hd-rR_chr11_1_11	HNI_chr6_1_10	Hd-rR	chr11	1	11	HNI	chr6	1	10	160	90.6	160	90.6
Hd-rR_chr11_1_11	HNI_chr7_1_72	Hd-rR	chr11	1	11	HNI	chr7	1	72	164	84.8	164	84.8
Hd-rR_chr11_1_11	HSOK_chr11_1_125	Hd-rR	chr11	1	11	HSOK	chr11	1	125	162	85.2	161	85.7
Hd-rR_chr11_1_11	HSOK_chr11_2_106	Hd-rR	chr11	1	11	HSOK	chr11	2	106	161	89.4	160	90
Hd-rR_chr11_1_11	HSOK_chr11_3_78	Hd-rR	chr11	1	11	HSOK	chr11	3	78	160	86.2	160	86.3
Hd-rR_chr11_1_11	HSOK_chr11_4_56	Hd-rR	chr11	1	11	HSOK	chr11	4	56	168	81	167	81.4
Hd-rR_chr11_1_11	HSOK_chr11_5_13	Hd-rR	chr11	1	11	HSOK	chr11	5	13	160	77.5	155	80
Hd-rR_chr11_1_11	HSOK_chr11_6_12	Hd-rR	chr11	1	11	HSOK	chr11	6	12	159	81.1	158	81.6
Hd-rR_chr11_1_11	HSOK_chr11_7_12	Hd-rR	chr11	1	11	HSOK	chr11	7	12	161	78.3	156	80.8
Hd-rR_chr11_1_11	HSOK_chr12_1_206	Hd-rR	chr11	1	11	HSOK	chr12	1	206	162	79	162	79
Hd-rR_chr11_1_11	HSOK_chr15_1_187	Hd-rR	chr11	1	11	HSOK	chr15	1	187	162	87	162	87
Hd-rR_chr11_1_11	HSOK_chr15_2_42	Hd-rR	chr11	1	11	HSOK	chr15	2	42	162	82.7	162	82.7
Hd-rR_chr11_1_11	HSOK_chr15_3_41	Hd-rR	chr11	1	11	HSOK	chr15	3	41	160	81.9	160	81.9
Hd-rR_chr11_1_11	HSOK_chr15_4_26	Hd-rR	chr11	1	11	HSOK	chr15	4	26	159	84.9	159	84.9
Hd-rR_chr11_1_11	HSOK_chr15_5_19	Hd-rR	chr11	1	11	HSOK	chr15	5	19	158	87.3	158	87.3
Hd-rR_chr11_1_11	HSOK_chr15_6_18	Hd-rR	chr11	1	11	HSOK	chr15	6	18	161	81.4	161	81.4
Hd-rR_chr11_1_11	HSOK_chr15_7_18	Hd-rR	chr11	1	11	HSOK	chr15	7	18	158	87.3	158	87.3
Hd-rR_chr11_1_11	HSOK_chr15_8_17	Hd-rR	chr11	1	11	HSOK	chr15	8	17	160	81.2	160	81.3
Hd-rR_chr11_1_11	HSOK_chr15_9_10	Hd-rR	chr11	1	11	HSOK	chr15	9	10	159	84.9	159	84.9
Hd-rR_chr11_1_11	HSOK_chr18_1_26	Hd-rR	chr11	1	11	HSOK	chr18	1	26	172	77.9	172	77.9
Hd-rR_chr11_1_11	HSOK_chr18_2_21	Hd-rR	chr11	1	11	HSOK	chr18	2	21	165	81.8	165	81.8
Hd-rR_chr11_1_11	HSOK_chr19_1_10	Hd-rR	chr11	1	11	HSOK	chr19	1	10	159	75.5	156	76.9
Hd-rR_chr11_1_11	HSOK_chr2_1_148	Hd-rR	chr11	1	11	HSOK	chr2	1	148	163	69.3	163	69.3
Hd-rR_chr11_1_11	HSOK_chr2_2_108	Hd-rR	chr11	1	11	HSOK	chr2	2	108	161	63.4	160	63.8
Hd-rR_chr11_1_11	HSOK_chr2_3_58	Hd-rR	chr11	1	11	HSOK	chr2	3	58	164	67.7	164	67.7
Hd-rR_chr11_1_11	HSOK_chr2_4_25	Hd-rR	chr11	1	11	HSOK	chr2	4	25	162	67.9	155	71
Hd-rR_chr11_1_11	HSOK_chr2_5_19	Hd-rR	chr11	1	11	HSOK	chr2	5	19	158	60.8	136	70.6
Hd-rR_chr11_1_11	HSOK_chr20_1_43	Hd-rR	chr11	1	11	HSOK	chr20	1	43	161	75.8	161	75.8
Hd-rR_chr11_1_11	HSOK_chr20_2_27	Hd-rR	chr11	1	11	HSOK	chr20	2	27	164	75.6	164	75.6
Hd-rR_chr11_1_11	HSOK_chr20_3_20	Hd-rR	chr11	1	11	HSOK	chr20	3	20	160	76.9	160	76.9
Hd-rR_chr11_1_11	HSOK_chr23_1_162	Hd-rR	chr11	1	11	HSOK	chr23	1	162	162	73.5	162	73.5
Hd-rR_chr11_1_11	HSOK_chr23_2_15	Hd-rR	chr11	1	11	HSOK	chr23	2	15	161	70.8	160	71.3
Hd-rR_chr11_1_11	HSOK_chr4_1_237	Hd-rR	chr11	1	11	HSOK	chr4	1	237	163	87.1	163	87.1
Hd-rR_chr11_1_11	HSOK_chr4_10_71	Hd-rR	chr11	1	11	HSOK	chr4	10	71	168	78	168	78
Hd-rR_chr11_1_11	HSOK_chr4_11_67	Hd-rR	chr11	1	11	HSOK	chr4	11	67	163	82.2	161	83.2
Hd-rR_chr11_1_11	HSOK_chr4_12_64	Hd-rR	chr11	1	11	HSOK	chr4	12	64	158	72.8	157	73.2
Hd-rR_chr11_1_11	HSOK_chr4_13_54	Hd-rR	chr11	1	11	HSOK	chr4	13	54	165	81.2	165	81.2
Hd-rR_chr11_1_11	HSOK_chr4_14_52	Hd-rR	chr11	1	11	HSOK	chr4	14	52	158	84.8	158	84.8
Hd-rR_chr11_1_11	HSOK_chr4_15_44	Hd-rR	chr11	1	11	HSOK	chr4	15	44	161	69.6	154	72.7
Hd-rR_chr11_1_11	HSOK_chr4_16_35	Hd-rR	chr11	1	11	HSOK	chr4	16	35	166	78.9	166	78.9
Hd-rR_chr11_1_11	HSOK_chr4_17_31	Hd-rR	chr11	1	11	HSOK	chr4	17	31	162	79	162	79
Hd-rR_chr11_1_11	HSOK_chr4_18_26	Hd-rR	chr11	1	11	HSOK	chr4	18	26	159	86.8	159	86.8
Hd-rR_chr11_1_11	HSOK_chr4_19_26	Hd-rR	chr11	1	11	HSOK	chr4	19	26	160	85.6	160	85.6
Hd-rR_chr11_1_11	HSOK_chr4_2_234	Hd-rR	chr11	1	11	HSOK	chr4	2	234	163	85.3	163	85.3
Hd-rR_chr11_1_11	HSOK_chr4_20_25	Hd-rR	chr11	1	11	HSOK	chr4	20	25	158	71.5	158	71.5
Hd-rR_chr11_1_11	HSOK_chr4_21_24	Hd-rR	chr11	1	11	HSOK	chr4	21	24	159	82.4	159	82.4
Hd-rR_chr11_1_11	HSOK_chr4_22_21	Hd-rR	chr11	1	11	HSOK	chr4	22	21	160	85.6	160	85.6
Hd-rR_chr11_1_11	HSOK_chr4_23_14	Hd-rR	chr11	1	11	HSOK	chr4	23	14	158	77.8	158	77.8
Hd-rR_chr11_1_11	HSOK_chr4_24_11	Hd-rR	chr11	1	11	HSOK	chr4	24	11	161	77	156	79.5
Hd-rR_chr11_1_11	HSOK_chr4_25_11	Hd-rR	chr11	1	11	HSOK	chr4	25	11	158	79.1	158	79.1
Hd-rR_chr11_1_11	HSOK_chr4_3_185	Hd-rR	chr11	1	11	HSOK	chr4	3	185	160	87.5	160	87.5
Hd-rR_chr11_1_11	HSOK_chr4_4_150	Hd-rR	chr11	1	11	HSOK	chr4	4	150	160	83.1	160	83.1
Hd-rR_chr11_1_11	HSOK_chr4_5_103	Hd-rR	chr11	1	11	HSOK	chr4	5	103	168	79.8	168	79.8
Hd-rR_chr11_1_11	HSOK_chr4_6_102	Hd-rR	chr11	1	11	HSOK	chr4	6	102	158	69	155	70.3
Hd-rR_chr11_1_11	HSOK_chr4_7_80	Hd-rR	chr11	1	11	HSOK	chr4	7	80	161	75.8	158	77.2
Hd-rR_chr11_1_11	HSOK_chr4_8_79	Hd-rR	chr11	1	11	HSOK	chr4	8	79	161	82.6	161	82.6
Hd-rR_chr11_1_11	HSOK_chr4_9_77	Hd-rR	chr11	1	11	HSOK	chr4	9	77	158	86.1	158	86.1
Hd-rR_chr11_1_11	HSOK_chr6_1_20	Hd-rR	chr11	1	11	HSOK	chr6	1	20	158	84.8	158	84.8
Hd-rR_chr11_1_11	HSOK_chr6_2_14	Hd-rR	chr11	1	11	HSOK	chr6	2	14	158	86.1	158	86.1
Hd-rR_chr11_1_11	HSOK_chr6_3_10	Hd-rR	chr11	1	11	HSOK	chr6	3	10	159	83	159	83
Hd-rR_chr11_1_11	HSOK_chr7_1_100	Hd-rR	chr11	1	11	HSOK	chr7	1	100	161	87	160	87.5
Hd-rR_chr11_1_11	HSOK_chr7_2_42	Hd-rR	chr11	1	11	HSOK	chr7	2	42	163	79.8	163	79.8
Hd-rR_chr11_1_11	HSOK_chr7_3_16	Hd-rR	chr11	1	11	HSOK	chr7	3	16	158	82.3	157	82.8
Hd-rR_chr11_1_11	HSOK_chr8_1_964	Hd-rR	chr11	1	11	HSOK	chr8	1	964	158	75.9	158	75.9
Hd-rR_chr11_1_11	HSOK_chr8_10_11	Hd-rR	chr11	1	11	HSOK	chr8	10	11	159	71.7	158	72.2
Hd-rR_chr11_1_11	HSOK_chr8_11_10	Hd-rR	chr11	1	11	HSOK	chr8	11	10	161	82.6	161	82.6
Hd-rR_chr11_1_11	HSOK_chr8_2_416	Hd-rR	chr11	1	11	HSOK	chr8	2	416	161	77	160	77.5
Hd-rR_chr11_1_11	HSOK_chr8_3_359	Hd-rR	chr11	1	11	HSOK	chr8	3	359	158	77.8	157	78.3
Hd-rR_chr11_1_11	HSOK_chr8_4_346	Hd-rR	chr11	1	11	HSOK	chr8	4	346	164	80.5	163	81
Hd-rR_chr11_1_11	HSOK_chr8_5_27	Hd-rR	chr11	1	11	HSOK	chr8	5	27	161	78.3	161	78.3
Hd-rR_chr11_1_11	HSOK_chr8_6_24	Hd-rR	chr11	1	11	HSOK	chr8	6	24	161	73.3	154	76.6
Hd-rR_chr11_1_11	HSOK_chr8_7_20	Hd-rR	chr11	1	11	HSOK	chr8	7	20	158	64.6	139	73.4
Hd-rR_chr11_1_11	HSOK_chr8_8_17	Hd-rR	chr11	1	11	HSOK	chr8	8	17	164	75.6	164	75.6
Hd-rR_chr11_1_11	HSOK_chr8_9_16	Hd-rR	chr11	1	11	HSOK	chr8	9	16	160	79.4	159	79.9
Hd-rR_chr11_1_11	REP	Hd-rR	chr11	1	11	REP				158	91.1	158	91.1
Hd-rR_chr12_1_646	Hd-rR_chr1_1_285	Hd-rR	chr12	1	646	Hd-rR	chr1	1	285	172	68	167	70.1
Hd-rR_chr12_1_646	Hd-rR_chr1_2_25	Hd-rR	chr12	1	646	Hd-rR	chr1	2	25	165	70.9	160	73.1
Hd-rR_chr12_1_646	Hd-rR_chr1_3_11	Hd-rR	chr12	1	646	Hd-rR	chr1	3	11	168	70.8	163	73
Hd-rR_chr12_1_646	Hd-rR_chr1_4_10	Hd-rR	chr12	1	646	Hd-rR	chr1	4	10	169	58.6	146	67.8
Hd-rR_chr12_1_646	Hd-rR_chr11_1_11	Hd-rR	chr12	1	646	Hd-rR	chr11	1	11	167	75.4	167	75.4
Hd-rR_chr12_1_646	Hd-rR_chr12_1_646	Hd-rR	chr12	1	646	Hd-rR	chr12	1	646	163	100	163	100
Hd-rR_chr12_1_646	Hd-rR_chr12_2_415	Hd-rR	chr12	1	646	Hd-rR	chr12	2	415	167	87.4	167	87.4
Hd-rR_chr12_1_646	Hd-rR_chr12_3_171	Hd-rR	chr12	1	646	Hd-rR	chr12	3	171	165	83.6	165	83.6
Hd-rR_chr12_1_646	Hd-rR_chr12_4_36	Hd-rR	chr12	1	646	Hd-rR	chr12	4	36	169	60.9	133	77.4
Hd-rR_chr12_1_646	Hd-rR_chr12_5_14	Hd-rR	chr12	1	646	Hd-rR	chr12	5	14	166	82.5	166	82.5
Hd-rR_chr12_1_646	Hd-rR_chr13_1_40	Hd-rR	chr12	1	646	Hd-rR	chr13	1	40	166	66.9	160	69.4
Hd-rR_chr12_1_646	Hd-rR_chr13_2_33	Hd-rR	chr12	1	646	Hd-rR	chr13	2	33	173	69.4	169	71
Hd-rR_chr12_1_646	Hd-rR_chr13_3_28	Hd-rR	chr12	1	646	Hd-rR	chr13	3	28	167	64.7	162	66.7
Hd-rR_chr12_1_646	Hd-rR_chr13_4_22	Hd-rR	chr12	1	646	Hd-rR	chr13	4	22	175	69.1	175	69.1
Hd-rR_chr12_1_646	Hd-rR_chr13_5_22	Hd-rR	chr12	1	646	Hd-rR	chr13	5	22	172	60.5	161	64.6
Hd-rR_chr12_1_646	Hd-rR_chr13_6_20	Hd-rR	chr12	1	646	Hd-rR	chr13	6	20	166	73.5	166	73.5
Hd-rR_chr12_1_646	Hd-rR_chr13_7_17	Hd-rR	chr12	1	646	Hd-rR	chr13	7	17	171	59.6	159	64.2
Hd-rR_chr12_1_646	Hd-rR_chr13_8_11	Hd-rR	chr12	1	646	Hd-rR	chr13	8	11	168	58.3	148	66.2
Hd-rR_chr12_1_646	Hd-rR_chr13_9_10	Hd-rR	chr12	1	646	Hd-rR	chr13	9	10	170	62.4	159	66.7
Hd-rR_chr12_1_646	Hd-rR_chr14_1_54	Hd-rR	chr12	1	646	Hd-rR	chr14	1	54	169	72.8	169	72.8
Hd-rR_chr12_1_646	Hd-rR_chr14_2_39	Hd-rR	chr12	1	646	Hd-rR	chr14	2	39	169	71.6	169	71.6
Hd-rR_chr12_1_646	Hd-rR_chr14_3_38	Hd-rR	chr12	1	646	Hd-rR	chr14	3	38	166	75.3	166	75.3
Hd-rR_chr12_1_646	Hd-rR_chr14_4_32	Hd-rR	chr12	1	646	Hd-rR	chr14	4	32	170	71.8	170	71.8
Hd-rR_chr12_1_646	Hd-rR_chr14_5_10	Hd-rR	chr12	1	646	Hd-rR	chr14	5	10	166	71.1	166	71.1
Hd-rR_chr12_1_646	Hd-rR_chr16_1_72	Hd-rR	chr12	1	646	Hd-rR	chr16	1	72	167	76.6	167	76.6
Hd-rR_chr12_1_646	Hd-rR_chr18_1_60	Hd-rR	chr12	1	646	Hd-rR	chr18	1	60	171	80.7	171	80.7
Hd-rR_chr12_1_646	Hd-rR_chr18_2_34	Hd-rR	chr12	1	646	Hd-rR	chr18	2	34	165	78.8	165	78.8
Hd-rR_chr12_1_646	Hd-rR_chr18_3_25	Hd-rR	chr12	1	646	Hd-rR	chr18	3	25	193	72	193	72
Hd-rR_chr12_1_646	Hd-rR_chr18_4_11	Hd-rR	chr12	1	646	Hd-rR	chr18	4	11	167	78.4	167	78.4
Hd-rR_chr12_1_646	Hd-rR_chr18_5_10	Hd-rR	chr12	1	646	Hd-rR	chr18	5	10	166	79.5	166	79.5
Hd-rR_chr12_1_646	Hd-rR_chr19_1_338	Hd-rR	chr12	1	646	Hd-rR	chr19	1	338	167	68.3	162	70.4
Hd-rR_chr12_1_646	Hd-rR_chr19_2_259	Hd-rR	chr12	1	646	Hd-rR	chr19	2	259	174	63.2	174	63.2
Hd-rR_chr12_1_646	Hd-rR_chr19_3_96	Hd-rR	chr12	1	646	Hd-rR	chr19	3	96	169	62.7	161	65.8
Hd-rR_chr12_1_646	Hd-rR_chr19_4_89	Hd-rR	chr12	1	646	Hd-rR	chr19	4	89	168	64.3	163	66.3
Hd-rR_chr12_1_646	Hd-rR_chr19_5_64	Hd-rR	chr12	1	646	Hd-rR	chr19	5	64	170	65.9	165	67.9
Hd-rR_chr12_1_646	Hd-rR_chr19_6_37	Hd-rR	chr12	1	646	Hd-rR	chr19	6	37	169	66.3	165	67.9
Hd-rR_chr12_1_646	Hd-rR_chr19_7_28	Hd-rR	chr12	1	646	Hd-rR	chr19	7	28	170	57.6	165	59.4
Hd-rR_chr12_1_646	Hd-rR_chr2_1_167	Hd-rR	chr12	1	646	Hd-rR	chr2	1	167	174	64.9	170	66.5
Hd-rR_chr12_1_646	Hd-rR_chr2_2_137	Hd-rR	chr12	1	646	Hd-rR	chr2	2	137	177	64.4	175	65.1
Hd-rR_chr12_1_646	Hd-rR_chr20_1_253	Hd-rR	chr12	1	646	Hd-rR	chr20	1	253	172	82.6	172	82.6
Hd-rR_chr12_1_646	Hd-rR_chr20_2_156	Hd-rR	chr12	1	646	Hd-rR	chr20	2	156	165	81.8	165	81.8
Hd-rR_chr12_1_646	Hd-rR_chr20_3_119	Hd-rR	chr12	1	646	Hd-rR	chr20	3	119	194	70.6	194	70.6
Hd-rR_chr12_1_646	Hd-rR_chr20_4_33	Hd-rR	chr12	1	646	Hd-rR	chr20	4	33	166	75.3	166	75.3
Hd-rR_chr12_1_646	Hd-rR_chr21a_1_274	Hd-rR	chr12	1	646	Hd-rR	chr21a	1	274	167	74.9	167	74.9
Hd-rR_chr12_1_646	Hd-rR_chr21a_2_13	Hd-rR	chr12	1	646	Hd-rR	chr21a	2	13	166	72.3	166	72.3
Hd-rR_chr12_1_646	Hd-rR_chr21m_1_91	Hd-rR	chr12	1	646	Hd-rR	chr21m	1	91	167	81.4	167	81.4
Hd-rR_chr12_1_646	Hd-rR_chr21m_2_35	Hd-rR	chr12	1	646	Hd-rR	chr21m	2	35	166	76.5	165	77
Hd-rR_chr12_1_646	Hd-rR_chr21m_3_35	Hd-rR	chr12	1	646	Hd-rR	chr21m	3	35	167	79.6	166	80.1
Hd-rR_chr12_1_646	Hd-rR_chr21m_4_29	Hd-rR	chr12	1	646	Hd-rR	chr21m	4	29	167	80.2	166	80.7
Hd-rR_chr12_1_646	Hd-rR_chr21m_5_29	Hd-rR	chr12	1	646	Hd-rR	chr21m	5	29	166	79.5	166	79.5
Hd-rR_chr12_1_646	Hd-rR_chr21m_6_14	Hd-rR	chr12	1	646	Hd-rR	chr21m	6	14	177	68.4	175	69.1
Hd-rR_chr12_1_646	Hd-rR_chr22_1_164	Hd-rR	chr12	1	646	Hd-rR	chr22	1	164	167	67.1	164	68.3
Hd-rR_chr12_1_646	Hd-rR_chr22_2_51	Hd-rR	chr12	1	646	Hd-rR	chr22	2	51	168	67.9	163	69.9
Hd-rR_chr12_1_646	Hd-rR_chr22_3_47	Hd-rR	chr12	1	646	Hd-rR	chr22	3	47	172	61.6	161	65.8
Hd-rR_chr12_1_646	Hd-rR_chr22_4_38	Hd-rR	chr12	1	646	Hd-rR	chr22	4	38	177	63.3	172	65.1
Hd-rR_chr12_1_646	Hd-rR_chr22_5_21	Hd-rR	chr12	1	646	Hd-rR	chr22	5	21	167	61.1	162	63
Hd-rR_chr12_1_646	Hd-rR_chr22_6_16	Hd-rR	chr12	1	646	Hd-rR	chr22	6	16	167	63.5	159	66.7
Hd-rR_chr12_1_646	Hd-rR_chr22_7_11	Hd-rR	chr12	1	646	Hd-rR	chr22	7	11	169	65.7	163	68.1
Hd-rR_chr12_1_646	Hd-rR_chr22_8_10	Hd-rR	chr12	1	646	Hd-rR	chr22	8	10	167	58.1	144	67.4
Hd-rR_chr12_1_646	Hd-rR_chr22_9_10	Hd-rR	chr12	1	646	Hd-rR	chr22	9	10	168	66.7	163	68.7
Hd-rR_chr12_1_646	Hd-rR_chr23_1_26	Hd-rR	chr12	1	646	Hd-rR	chr23	1	26	167	68.9	165	69.7
Hd-rR_chr12_1_646	Hd-rR_chr3_1_295	Hd-rR	chr12	1	646	Hd-rR	chr3	1	295	169	67.5	164	69.5
Hd-rR_chr12_1_646	Hd-rR_chr3_2_49	Hd-rR	chr12	1	646	Hd-rR	chr3	2	49	169	67.5	168	67.9
Hd-rR_chr12_1_646	Hd-rR_chr4_1_47	Hd-rR	chr12	1	646	Hd-rR	chr4	1	47	166	76.5	166	76.5
Hd-rR_chr12_1_646	Hd-rR_chr4_2_12	Hd-rR	chr12	1	646	Hd-rR	chr4	2	12	167	72.5	167	72.5
Hd-rR_chr12_1_646	Hd-rR_chr6_1_47	Hd-rR	chr12	1	646	Hd-rR	chr6	1	47	169	74.6	169	74.6
Hd-rR_chr12_1_646	Hd-rR_chr8_1_178	Hd-rR	chr12	1	646	Hd-rR	chr8	1	178	170	66.5	165	68.5
Hd-rR_chr12_1_646	Hd-rR_chr8_2_131	Hd-rR	chr12	1	646	Hd-rR	chr8	2	131	168	67.3	167	67.7
Hd-rR_chr12_1_646	Hd-rR_chr8_3_18	Hd-rR	chr12	1	646	Hd-rR	chr8	3	18	166	66.3	161	68.3
Hd-rR_chr12_1_646	Hd-rR_chr8_4_15	Hd-rR	chr12	1	646	Hd-rR	chr8	4	15	174	54	151	62.3
Hd-rR_chr12_1_646	Hd-rR_chr8_5_14	Hd-rR	chr12	1	646	Hd-rR	chr8	5	14	169	66.9	168	67.3
Hd-rR_chr12_1_646	Hd-rR_chr8_6_14	Hd-rR	chr12	1	646	Hd-rR	chr8	6	14	166	65.7	161	67.7
Hd-rR_chr12_1_646	Hd-rR_chr9_1_148	Hd-rR	chr12	1	646	Hd-rR	chr9	1	148	168	72	164	73.8
Hd-rR_chr12_1_646	Hd-rR_chr9_2_45	Hd-rR	chr12	1	646	Hd-rR	chr9	2	45	168	73.2	168	73.2
Hd-rR_chr12_1_646	Hd-rR_chr9_3_22	Hd-rR	chr12	1	646	Hd-rR	chr9	3	22	173	70.5	173	70.5
Hd-rR_chr12_1_646	Hd-rR_chr9_4_12	Hd-rR	chr12	1	646	Hd-rR	chr9	4	12	168	73.2	168	73.2
Hd-rR_chr12_1_646	HNI_chr10_1_44	Hd-rR	chr12	1	646	HNI	chr10	1	44	169	63.3	162	66
Hd-rR_chr12_1_646	HNI_chr10_2_35	Hd-rR	chr12	1	646	HNI	chr10	2	35	170	66.5	163	69.3
Hd-rR_chr12_1_646	HNI_chr10_3_18	Hd-rR	chr12	1	646	HNI	chr10	3	18	170	55.9	146	65.1
Hd-rR_chr12_1_646	HNI_chr11_1_16	Hd-rR	chr12	1	646	HNI	chr11	1	16	169	71.6	167	72.5
Hd-rR_chr12_1_646	HNI_chr12_1_94	Hd-rR	chr12	1	646	HNI	chr12	1	94	170	84.1	170	84.1
Hd-rR_chr12_1_646	HNI_chr19_1_17	Hd-rR	chr12	1	646	HNI	chr19	1	17	173	78.6	173	78.6
Hd-rR_chr12_1_646	HNI_chr21_1_13	Hd-rR	chr12	1	646	HNI	chr21	1	13	166	83.7	166	83.7
Hd-rR_chr12_1_646	HNI_chr5_1_27	Hd-rR	chr12	1	646	HNI	chr5	1	27	174	71.3	174	71.3
Hd-rR_chr12_1_646	HNI_chr5_2_12	Hd-rR	chr12	1	646	HNI	chr5	2	12	167	73.1	167	73.1
Hd-rR_chr12_1_646	HNI_chr5_3_12	Hd-rR	chr12	1	646	HNI	chr5	3	12	167	73.7	167	73.7
Hd-rR_chr12_1_646	HNI_chr6_1_10	Hd-rR	chr12	1	646	HNI	chr6	1	10	169	75.1	169	75.1
Hd-rR_chr12_1_646	HNI_chr7_1_72	Hd-rR	chr12	1	646	HNI	chr7	1	72	176	71.6	176	71.6
Hd-rR_chr12_1_646	HSOK_chr11_1_125	Hd-rR	chr12	1	646	HSOK	chr11	1	125	167	76	166	76.5
Hd-rR_chr12_1_646	HSOK_chr11_2_106	Hd-rR	chr12	1	646	HSOK	chr11	2	106	170	70.6	165	72.7
Hd-rR_chr12_1_646	HSOK_chr11_3_78	Hd-rR	chr12	1	646	HSOK	chr11	3	78	170	72.4	170	72.4
Hd-rR_chr12_1_646	HSOK_chr11_4_56	Hd-rR	chr12	1	646	HSOK	chr11	4	56	175	69.7	170	71.8
Hd-rR_chr12_1_646	HSOK_chr11_5_13	Hd-rR	chr12	1	646	HSOK	chr11	5	13	170	67.1	165	69.1
Hd-rR_chr12_1_646	HSOK_chr11_6_12	Hd-rR	chr12	1	646	HSOK	chr11	6	12	166	69.3	161	71.4
Hd-rR_chr12_1_646	HSOK_chr11_7_12	Hd-rR	chr12	1	646	HSOK	chr11	7	12	169	69.2	160	73.1
Hd-rR_chr12_1_646	HSOK_chr12_1_206	Hd-rR	chr12	1	646	HSOK	chr12	1	206	167	85.6	167	85.6
Hd-rR_chr12_1_646	HSOK_chr15_1_187	Hd-rR	chr12	1	646	HSOK	chr15	1	187	168	71.4	168	71.4
Hd-rR_chr12_1_646	HSOK_chr15_2_42	Hd-rR	chr12	1	646	HSOK	chr15	2	42	169	71	169	71
Hd-rR_chr12_1_646	HSOK_chr15_3_41	Hd-rR	chr12	1	646	HSOK	chr15	3	41	167	71.9	167	71.9
Hd-rR_chr12_1_646	HSOK_chr15_4_26	Hd-rR	chr12	1	646	HSOK	chr15	4	26	168	72.6	168	72.6
Hd-rR_chr12_1_646	HSOK_chr15_5_19	Hd-rR	chr12	1	646	HSOK	chr15	5	19	166	74.1	166	74.1
Hd-rR_chr12_1_646	HSOK_chr15_6_18	Hd-rR	chr12	1	646	HSOK	chr15	6	18	167	68.9	167	68.9
Hd-rR_chr12_1_646	HSOK_chr15_7_18	Hd-rR	chr12	1	646	HSOK	chr15	7	18	168	71.4	168	71.4
Hd-rR_chr12_1_646	HSOK_chr15_8_17	Hd-rR	chr12	1	646	HSOK	chr15	8	17	167	70.7	167	70.7
Hd-rR_chr12_1_646	HSOK_chr15_9_10	Hd-rR	chr12	1	646	HSOK	chr15	9	10	169	71.6	169	71.6
Hd-rR_chr12_1_646	HSOK_chr18_1_26	Hd-rR	chr12	1	646	HSOK	chr18	1	26	179	78.8	179	78.8
Hd-rR_chr12_1_646	HSOK_chr18_2_21	Hd-rR	chr12	1	646	HSOK	chr18	2	21	166	85.5	166	85.5
Hd-rR_chr12_1_646	HSOK_chr19_1_10	Hd-rR	chr12	1	646	HSOK	chr19	1	10	170	64.1	163	66.9
Hd-rR_chr12_1_646	HSOK_chr2_1_148	Hd-rR	chr12	1	646	HSOK	chr2	1	148	167	67.7	165	68.5
Hd-rR_chr12_1_646	HSOK_chr2_2_108	Hd-rR	chr12	1	646	HSOK	chr2	2	108	167	60.5	167	60.5
Hd-rR_chr12_1_646	HSOK_chr2_3_58	Hd-rR	chr12	1	646	HSOK	chr2	3	58	171	64.9	169	65.7
Hd-rR_chr12_1_646	HSOK_chr2_4_25	Hd-rR	chr12	1	646	HSOK	chr2	4	25	167	61.7	157	65.6
Hd-rR_chr12_1_646	HSOK_chr2_5_19	Hd-rR	chr12	1	646	HSOK	chr2	5	19	165	58.2	140	68.6
Hd-rR_chr12_1_646	HSOK_chr20_1_43	Hd-rR	chr12	1	646	HSOK	chr20	1	43	165	75.2	165	75.2
Hd-rR_chr12_1_646	HSOK_chr20_2_27	Hd-rR	chr12	1	646	HSOK	chr20	2	27	169	77.5	169	77.5
Hd-rR_chr12_1_646	HSOK_chr20_3_20	Hd-rR	chr12	1	646	HSOK	chr20	3	20	167	76	167	76
Hd-rR_chr12_1_646	HSOK_chr23_1_162	Hd-rR	chr12	1	646	HSOK	chr23	1	162	167	68.9	165	69.7
Hd-rR_chr12_1_646	HSOK_chr23_2_15	Hd-rR	chr12	1	646	HSOK	chr23	2	15	167	68.9	164	70.1
Hd-rR_chr12_1_646	HSOK_chr4_1_237	Hd-rR	chr12	1	646	HSOK	chr4	1	237	168	72.6	168	72.6
Hd-rR_chr12_1_646	HSOK_chr4_10_71	Hd-rR	chr12	1	646	HSOK	chr4	10	71	176	67	176	67
Hd-rR_chr12_1_646	HSOK_chr4_11_67	Hd-rR	chr12	1	646	HSOK	chr4	11	67	168	70.2	167	70.7
Hd-rR_chr12_1_646	HSOK_chr4_12_64	Hd-rR	chr12	1	646	HSOK	chr4	12	64	167	66.5	163	68.1
Hd-rR_chr12_1_646	HSOK_chr4_13_54	Hd-rR	chr12	1	646	HSOK	chr4	13	54	170	68.2	170	68.2
Hd-rR_chr12_1_646	HSOK_chr4_14_52	Hd-rR	chr12	1	646	HSOK	chr4	14	52	167	71.3	167	71.3
Hd-rR_chr12_1_646	HSOK_chr4_15_44	Hd-rR	chr12	1	646	HSOK	chr4	15	44	171	62.6	160	66.9
Hd-rR_chr12_1_646	HSOK_chr4_16_35	Hd-rR	chr12	1	646	HSOK	chr4	16	35	174	70.1	174	70.1
Hd-rR_chr12_1_646	HSOK_chr4_17_31	Hd-rR	chr12	1	646	HSOK	chr4	17	31	168	68.5	168	68.5
Hd-rR_chr12_1_646	HSOK_chr4_18_26	Hd-rR	chr12	1	646	HSOK	chr4	18	26	169	69.8	169	69.8
Hd-rR_chr12_1_646	HSOK_chr4_19_26	Hd-rR	chr12	1	646	HSOK	chr4	19	26	167	74.3	167	74.3
Hd-rR_chr12_1_646	HSOK_chr4_2_234	Hd-rR	chr12	1	646	HSOK	chr4	2	234	172	72.1	172	72.1
Hd-rR_chr12_1_646	HSOK_chr4_20_25	Hd-rR	chr12	1	646	HSOK	chr4	20	25	168	59.5	168	59.5
Hd-rR_chr12_1_646	HSOK_chr4_21_24	Hd-rR	chr12	1	646	HSOK	chr4	21	24	168	71.4	168	71.4
Hd-rR_chr12_1_646	HSOK_chr4_22_21	Hd-rR	chr12	1	646	HSOK	chr4	22	21	169	71.6	169	71.6
Hd-rR_chr12_1_646	HSOK_chr4_23_14	Hd-rR	chr12	1	646	HSOK	chr4	23	14	168	67.9	168	67.9
Hd-rR_chr12_1_646	HSOK_chr4_24_11	Hd-rR	chr12	1	646	HSOK	chr4	24	11	170	65.9	165	67.9
Hd-rR_chr12_1_646	HSOK_chr4_25_11	Hd-rR	chr12	1	646	HSOK	chr4	25	11	166	68.7	166	68.7
Hd-rR_chr12_1_646	HSOK_chr4_3_185	Hd-rR	chr12	1	646	HSOK	chr4	3	185	169	71.6	169	71.6
Hd-rR_chr12_1_646	HSOK_chr4_4_150	Hd-rR	chr12	1	646	HSOK	chr4	4	150	167	71.3	167	71.3
Hd-rR_chr12_1_646	HSOK_chr4_5_103	Hd-rR	chr12	1	646	HSOK	chr4	5	103	171	69.6	171	69.6
Hd-rR_chr12_1_646	HSOK_chr4_6_102	Hd-rR	chr12	1	646	HSOK	chr4	6	102	172	61	165	63.6
Hd-rR_chr12_1_646	HSOK_chr4_7_80	Hd-rR	chr12	1	646	HSOK	chr4	7	80	170	67.6	164	70.1
Hd-rR_chr12_1_646	HSOK_chr4_8_79	Hd-rR	chr12	1	646	HSOK	chr4	8	79	170	68.8	166	70.5
Hd-rR_chr12_1_646	HSOK_chr4_9_77	Hd-rR	chr12	1	646	HSOK	chr4	9	77	166	72.3	166	72.3
Hd-rR_chr12_1_646	HSOK_chr6_1_20	Hd-rR	chr12	1	646	HSOK	chr6	1	20	166	72.3	166	72.3
Hd-rR_chr12_1_646	HSOK_chr6_2_14	Hd-rR	chr12	1	646	HSOK	chr6	2	14	167	70.7	167	70.7
Hd-rR_chr12_1_646	HSOK_chr6_3_10	Hd-rR	chr12	1	646	HSOK	chr6	3	10	170	67.6	170	67.6
Hd-rR_chr12_1_646	HSOK_chr7_1_100	Hd-rR	chr12	1	646	HSOK	chr7	1	100	170	68.2	165	70.3
Hd-rR_chr12_1_646	HSOK_chr7_2_42	Hd-rR	chr12	1	646	HSOK	chr7	2	42	171	70.2	171	70.2
Hd-rR_chr12_1_646	HSOK_chr7_3_16	Hd-rR	chr12	1	646	HSOK	chr7	3	16	167	69.5	166	69.9
Hd-rR_chr12_1_646	HSOK_chr8_1_964	Hd-rR	chr12	1	646	HSOK	chr8	1	964	174	63.8	170	65.3
Hd-rR_chr12_1_646	HSOK_chr8_10_11	Hd-rR	chr12	1	646	HSOK	chr8	10	11	167	76.6	166	77.1
Hd-rR_chr12_1_646	HSOK_chr8_11_10	Hd-rR	chr12	1	646	HSOK	chr8	11	10	168	79.2	168	79.2
Hd-rR_chr12_1_646	HSOK_chr8_2_416	Hd-rR	chr12	1	646	HSOK	chr8	2	416	169	66.3	164	68.3
Hd-rR_chr12_1_646	HSOK_chr8_3_359	Hd-rR	chr12	1	646	HSOK	chr8	3	359	165	66.7	160	68.8
Hd-rR_chr12_1_646	HSOK_chr8_4_346	Hd-rR	chr12	1	646	HSOK	chr8	4	346	174	69	169	71
Hd-rR_chr12_1_646	HSOK_chr8_5_27	Hd-rR	chr12	1	646	HSOK	chr8	5	27	165	81.8	165	81.8
Hd-rR_chr12_1_646	HSOK_chr8_6_24	Hd-rR	chr12	1	646	HSOK	chr8	6	24	168	63.1	159	66.7
Hd-rR_chr12_1_646	HSOK_chr8_7_20	Hd-rR	chr12	1	646	HSOK	chr8	7	20	171	56.7	150	64.7
Hd-rR_chr12_1_646	HSOK_chr8_8_17	Hd-rR	chr12	1	646	HSOK	chr8	8	17	164	80.5	164	80.5
Hd-rR_chr12_1_646	HSOK_chr8_9_16	Hd-rR	chr12	1	646	HSOK	chr8	9	16	166	79.5	165	80
Hd-rR_chr12_1_646	REP	Hd-rR	chr12	1	646	REP				165	75.8	165	75.8
Hd-rR_chr12_2_415	Hd-rR_chr1_1_285	Hd-rR	chr12	2	415	Hd-rR	chr1	1	285	166	68.1	161	70.2
Hd-rR_chr12_2_415	Hd-rR_chr1_2_25	Hd-rR	chr12	2	415	Hd-rR	chr1	2	25	164	71.3	163	71.8
Hd-rR_chr12_2_415	Hd-rR_chr1_3_11	Hd-rR	chr12	2	415	Hd-rR	chr1	3	11	162	72.8	159	74.2
Hd-rR_chr12_2_415	Hd-rR_chr1_4_10	Hd-rR	chr12	2	415	Hd-rR	chr1	4	10	166	59.6	144	68.8
Hd-rR_chr12_2_415	Hd-rR_chr11_1_11	Hd-rR	chr12	2	415	Hd-rR	chr11	1	11	164	78	164	78
Hd-rR_chr12_2_415	Hd-rR_chr12_1_646	Hd-rR	chr12	2	415	Hd-rR	chr12	1	646	167	87.4	167	87.4
Hd-rR_chr12_2_415	Hd-rR_chr12_2_415	Hd-rR	chr12	2	415	Hd-rR	chr12	2	415	162	100	162	100
Hd-rR_chr12_2_415	Hd-rR_chr12_3_171	Hd-rR	chr12	2	415	Hd-rR	chr12	3	171	163	90.2	163	90.2
Hd-rR_chr12_2_415	Hd-rR_chr12_4_36	Hd-rR	chr12	2	415	Hd-rR	chr12	4	36	165	62.4	126	81.7
Hd-rR_chr12_2_415	Hd-rR_chr12_5_14	Hd-rR	chr12	2	415	Hd-rR	chr12	5	14	163	85.3	163	85.3
Hd-rR_chr12_2_415	Hd-rR_chr13_1_40	Hd-rR	chr12	2	415	Hd-rR	chr13	1	40	164	65.9	158	68.4
Hd-rR_chr12_2_415	Hd-rR_chr13_2_33	Hd-rR	chr12	2	415	Hd-rR	chr13	2	33	171	70.2	171	70.2
Hd-rR_chr12_2_415	Hd-rR_chr13_3_28	Hd-rR	chr12	2	415	Hd-rR	chr13	3	28	164	65.9	163	66.3
Hd-rR_chr12_2_415	Hd-rR_chr13_4_22	Hd-rR	chr12	2	415	Hd-rR	chr13	4	22	167	73.7	167	73.7
Hd-rR_chr12_2_415	Hd-rR_chr13_5_22	Hd-rR	chr12	2	415	Hd-rR	chr13	5	22	171	61.4	164	64
Hd-rR_chr12_2_415	Hd-rR_chr13_6_20	Hd-rR	chr12	2	415	Hd-rR	chr13	6	20	165	76.4	165	76.4
Hd-rR_chr12_2_415	Hd-rR_chr13_7_17	Hd-rR	chr12	2	415	Hd-rR	chr13	7	17	175	58.3	163	62.6
Hd-rR_chr12_2_415	Hd-rR_chr13_8_11	Hd-rR	chr12	2	415	Hd-rR	chr13	8	11	162	58	146	64.4
Hd-rR_chr12_2_415	Hd-rR_chr13_9_10	Hd-rR	chr12	2	415	Hd-rR	chr13	9	10	167	63.5	157	67.5
Hd-rR_chr12_2_415	Hd-rR_chr14_1_54	Hd-rR	chr12	2	415	Hd-rR	chr14	1	54	167	74.3	167	74.3
Hd-rR_chr12_2_415	Hd-rR_chr14_2_39	Hd-rR	chr12	2	415	Hd-rR	chr14	2	39	165	74.5	165	74.5
Hd-rR_chr12_2_415	Hd-rR_chr14_3_38	Hd-rR	chr12	2	415	Hd-rR	chr14	3	38	163	76.7	163	76.7
Hd-rR_chr12_2_415	Hd-rR_chr14_4_32	Hd-rR	chr12	2	415	Hd-rR	chr14	4	32	166	72.9	166	72.9
Hd-rR_chr12_2_415	Hd-rR_chr14_5_10	Hd-rR	chr12	2	415	Hd-rR	chr14	5	10	164	70.1	164	70.1
Hd-rR_chr12_2_415	Hd-rR_chr16_1_72	Hd-rR	chr12	2	415	Hd-rR	chr16	1	72	163	77.9	163	77.9
Hd-rR_chr12_2_415	Hd-rR_chr18_1_60	Hd-rR	chr12	2	415	Hd-rR	chr18	1	60	170	82.4	170	82.4
Hd-rR_chr12_2_415	Hd-rR_chr18_2_34	Hd-rR	chr12	2	415	Hd-rR	chr18	2	34	162	80.2	162	80.2
Hd-rR_chr12_2_415	Hd-rR_chr18_3_25	Hd-rR	chr12	2	415	Hd-rR	chr18	3	25	190	73.7	190	73.7
Hd-rR_chr12_2_415	Hd-rR_chr18_4_11	Hd-rR	chr12	2	415	Hd-rR	chr18	4	11	165	79.4	165	79.4
Hd-rR_chr12_2_415	Hd-rR_chr18_5_10	Hd-rR	chr12	2	415	Hd-rR	chr18	5	10	163	81.6	163	81.6
Hd-rR_chr12_2_415	Hd-rR_chr19_1_338	Hd-rR	chr12	2	415	Hd-rR	chr19	1	338	164	69.5	163	69.9
Hd-rR_chr12_2_415	Hd-rR_chr19_2_259	Hd-rR	chr12	2	415	Hd-rR	chr19	2	259	175	62.3	175	62.3
Hd-rR_chr12_2_415	Hd-rR_chr19_3_96	Hd-rR	chr12	2	415	Hd-rR	chr19	3	96	171	62	156	67.9
Hd-rR_chr12_2_415	Hd-rR_chr19_4_89	Hd-rR	chr12	2	415	Hd-rR	chr19	4	89	166	63.3	161	65.2
Hd-rR_chr12_2_415	Hd-rR_chr19_5_64	Hd-rR	chr12	2	415	Hd-rR	chr19	5	64	165	66.7	164	67.1
Hd-rR_chr12_2_415	Hd-rR_chr19_6_37	Hd-rR	chr12	2	415	Hd-rR	chr19	6	37	164	65.2	160	66.9
Hd-rR_chr12_2_415	Hd-rR_chr19_7_28	Hd-rR	chr12	2	415	Hd-rR	chr19	7	28	164	58.5	150	64
Hd-rR_chr12_2_415	Hd-rR_chr2_1_167	Hd-rR	chr12	2	415	Hd-rR	chr2	1	167	174	65.5	173	65.9
Hd-rR_chr12_2_415	Hd-rR_chr2_2_137	Hd-rR	chr12	2	415	Hd-rR	chr2	2	137	177	63.8	177	63.8
Hd-rR_chr12_2_415	Hd-rR_chr20_1_253	Hd-rR	chr12	2	415	Hd-rR	chr20	1	253	168	84.5	168	84.5
Hd-rR_chr12_2_415	Hd-rR_chr20_2_156	Hd-rR	chr12	2	415	Hd-rR	chr20	2	156	162	83.3	162	83.3
Hd-rR_chr12_2_415	Hd-rR_chr20_3_119	Hd-rR	chr12	2	415	Hd-rR	chr20	3	119	191	73.8	191	73.8
Hd-rR_chr12_2_415	Hd-rR_chr20_4_33	Hd-rR	chr12	2	415	Hd-rR	chr20	4	33	163	76.1	163	76.1
Hd-rR_chr12_2_415	Hd-rR_chr21a_1_274	Hd-rR	chr12	2	415	Hd-rR	chr21a	1	274	164	78	164	78
Hd-rR_chr12_2_415	Hd-rR_chr21a_2_13	Hd-rR	chr12	2	415	Hd-rR	chr21a	2	13	163	73	163	73
Hd-rR_chr12_2_415	Hd-rR_chr21m_1_91	Hd-rR	chr12	2	415	Hd-rR	chr21m	1	91	164	84.8	164	84.8
Hd-rR_chr12_2_415	Hd-rR_chr21m_2_35	Hd-rR	chr12	2	415	Hd-rR	chr21m	2	35	166	78.9	164	79.9
Hd-rR_chr12_2_415	Hd-rR_chr21m_3_35	Hd-rR	chr12	2	415	Hd-rR	chr21m	3	35	164	82.9	163	83.4
Hd-rR_chr12_2_415	Hd-rR_chr21m_4_29	Hd-rR	chr12	2	415	Hd-rR	chr21m	4	29	166	81.3	165	81.8
Hd-rR_chr12_2_415	Hd-rR_chr21m_5_29	Hd-rR	chr12	2	415	Hd-rR	chr21m	5	29	162	79.6	162	79.6
Hd-rR_chr12_2_415	Hd-rR_chr21m_6_14	Hd-rR	chr12	2	415	Hd-rR	chr21m	6	14	178	68	178	68
Hd-rR_chr12_2_415	Hd-rR_chr22_1_164	Hd-rR	chr12	2	415	Hd-rR	chr22	1	164	165	64.2	162	65.4
Hd-rR_chr12_2_415	Hd-rR_chr22_2_51	Hd-rR	chr12	2	415	Hd-rR	chr22	2	51	166	68.7	165	69.1
Hd-rR_chr12_2_415	Hd-rR_chr22_3_47	Hd-rR	chr12	2	415	Hd-rR	chr22	3	47	174	60.9	158	67.1
Hd-rR_chr12_2_415	Hd-rR_chr22_4_38	Hd-rR	chr12	2	415	Hd-rR	chr22	4	38	176	63.6	171	65.5
Hd-rR_chr12_2_415	Hd-rR_chr22_5_21	Hd-rR	chr12	2	415	Hd-rR	chr22	5	21	164	60.4	162	61.1
Hd-rR_chr12_2_415	Hd-rR_chr22_6_16	Hd-rR	chr12	2	415	Hd-rR	chr22	6	16	164	65.9	160	67.5
Hd-rR_chr12_2_415	Hd-rR_chr22_7_11	Hd-rR	chr12	2	415	Hd-rR	chr22	7	11	165	66.1	159	68.6
Hd-rR_chr12_2_415	Hd-rR_chr22_8_10	Hd-rR	chr12	2	415	Hd-rR	chr22	8	10	165	58.2	145	66.2
Hd-rR_chr12_2_415	Hd-rR_chr22_9_10	Hd-rR	chr12	2	415	Hd-rR	chr22	9	10	165	69.1	160	71.3
Hd-rR_chr12_2_415	Hd-rR_chr23_1_26	Hd-rR	chr12	2	415	Hd-rR	chr23	1	26	168	68.5	168	68.5
Hd-rR_chr12_2_415	Hd-rR_chr3_1_295	Hd-rR	chr12	2	415	Hd-rR	chr3	1	295	165	69.1	164	69.5
Hd-rR_chr12_2_415	Hd-rR_chr3_2_49	Hd-rR	chr12	2	415	Hd-rR	chr3	2	49	164	67.1	163	67.5
Hd-rR_chr12_2_415	Hd-rR_chr4_1_47	Hd-rR	chr12	2	415	Hd-rR	chr4	1	47	164	76.2	164	76.2
Hd-rR_chr12_2_415	Hd-rR_chr4_2_12	Hd-rR	chr12	2	415	Hd-rR	chr4	2	12	163	71.8	163	71.8
Hd-rR_chr12_2_415	Hd-rR_chr6_1_47	Hd-rR	chr12	2	415	Hd-rR	chr6	1	47	166	76.5	166	76.5
Hd-rR_chr12_2_415	Hd-rR_chr8_1_178	Hd-rR	chr12	2	415	Hd-rR	chr8	1	178	165	68.5	164	68.9
Hd-rR_chr12_2_415	Hd-rR_chr8_2_131	Hd-rR	chr12	2	415	Hd-rR	chr8	2	131	173	65.9	166	68.7
Hd-rR_chr12_2_415	Hd-rR_chr8_3_18	Hd-rR	chr12	2	415	Hd-rR	chr8	3	18	165	65.5	160	67.5
Hd-rR_chr12_2_415	Hd-rR_chr8_4_15	Hd-rR	chr12	2	415	Hd-rR	chr8	4	15	167	55.7	145	64.1
Hd-rR_chr12_2_415	Hd-rR_chr8_5_14	Hd-rR	chr12	2	415	Hd-rR	chr8	5	14	163	66.3	162	66.7
Hd-rR_chr12_2_415	Hd-rR_chr8_6_14	Hd-rR	chr12	2	415	Hd-rR	chr8	6	14	164	64.6	163	65
Hd-rR_chr12_2_415	Hd-rR_chr9_1_148	Hd-rR	chr12	2	415	Hd-rR	chr9	1	148	165	73.3	165	73.3
Hd-rR_chr12_2_415	Hd-rR_chr9_2_45	Hd-rR	chr12	2	415	Hd-rR	chr9	2	45	168	75.6	168	75.6
Hd-rR_chr12_2_415	Hd-rR_chr9_3_22	Hd-rR	chr12	2	415	Hd-rR	chr9	3	22	167	71.9	167	71.9
Hd-rR_chr12_2_415	Hd-rR_chr9_4_12	Hd-rR	chr12	2	415	Hd-rR	chr9	4	12	166	75.3	166	75.3
Hd-rR_chr12_2_415	HNI_chr10_1_44	Hd-rR	chr12	2	415	HNI	chr10	1	44	165	63	158	65.8
Hd-rR_chr12_2_415	HNI_chr10_2_35	Hd-rR	chr12	2	415	HNI	chr10	2	35	164	65.2	161	66.5
Hd-rR_chr12_2_415	HNI_chr10_3_18	Hd-rR	chr12	2	415	HNI	chr10	3	18	168	56	145	64.8
Hd-rR_chr12_2_415	HNI_chr11_1_16	Hd-rR	chr12	2	415	HNI	chr11	1	16	166	75.3	164	76.2
Hd-rR_chr12_2_415	HNI_chr12_1_94	Hd-rR	chr12	2	415	HNI	chr12	1	94	167	85.6	167	85.6
Hd-rR_chr12_2_415	HNI_chr19_1_17	Hd-rR	chr12	2	415	HNI	chr19	1	17	171	80.1	171	80.1
Hd-rR_chr12_2_415	HNI_chr21_1_13	Hd-rR	chr12	2	415	HNI	chr21	1	13	163	84.7	163	84.7
Hd-rR_chr12_2_415	HNI_chr5_1_27	Hd-rR	chr12	2	415	HNI	chr5	1	27	169	73.4	169	73.4
Hd-rR_chr12_2_415	HNI_chr5_2_12	Hd-rR	chr12	2	415	HNI	chr5	2	12	165	75.8	165	75.8
Hd-rR_chr12_2_415	HNI_chr5_3_12	Hd-rR	chr12	2	415	HNI	chr5	3	12	165	74.5	165	74.5
Hd-rR_chr12_2_415	HNI_chr6_1_10	Hd-rR	chr12	2	415	HNI	chr6	1	10	165	78.8	165	78.8
Hd-rR_chr12_2_415	HNI_chr7_1_72	Hd-rR	chr12	2	415	HNI	chr7	1	72	171	73.1	171	73.1
Hd-rR_chr12_2_415	HSOK_chr11_1_125	Hd-rR	chr12	2	415	HSOK	chr11	1	125	164	76.8	163	77.3
Hd-rR_chr12_2_415	HSOK_chr11_2_106	Hd-rR	chr12	2	415	HSOK	chr11	2	106	167	72.5	166	72.9
Hd-rR_chr12_2_415	HSOK_chr11_3_78	Hd-rR	chr12	2	415	HSOK	chr11	3	78	165	73.9	165	73.9
Hd-rR_chr12_2_415	HSOK_chr11_4_56	Hd-rR	chr12	2	415	HSOK	chr11	4	56	174	70.7	173	71.1
Hd-rR_chr12_2_415	HSOK_chr11_5_13	Hd-rR	chr12	2	415	HSOK	chr11	5	13	165	67.3	160	69.4
Hd-rR_chr12_2_415	HSOK_chr11_6_12	Hd-rR	chr12	2	415	HSOK	chr11	6	12	163	72.4	162	72.8
Hd-rR_chr12_2_415	HSOK_chr11_7_12	Hd-rR	chr12	2	415	HSOK	chr11	7	12	168	71.4	163	73.6
Hd-rR_chr12_2_415	HSOK_chr12_1_206	Hd-rR	chr12	2	415	HSOK	chr12	1	206	165	86.1	165	86.1
Hd-rR_chr12_2_415	HSOK_chr15_1_187	Hd-rR	chr12	2	415	HSOK	chr15	1	187	164	73.2	164	73.2
Hd-rR_chr12_2_415	HSOK_chr15_2_42	Hd-rR	chr12	2	415	HSOK	chr15	2	42	166	71.7	166	71.7
Hd-rR_chr12_2_415	HSOK_chr15_3_41	Hd-rR	chr12	2	415	HSOK	chr15	3	41	165	73.9	165	73.9
Hd-rR_chr12_2_415	HSOK_chr15_4_26	Hd-rR	chr12	2	415	HSOK	chr15	4	26	165	72.1	165	72.1
Hd-rR_chr12_2_415	HSOK_chr15_5_19	Hd-rR	chr12	2	415	HSOK	chr15	5	19	163	76.7	163	76.7
Hd-rR_chr12_2_415	HSOK_chr15_6_18	Hd-rR	chr12	2	415	HSOK	chr15	6	18	169	70.4	169	70.4
Hd-rR_chr12_2_415	HSOK_chr15_7_18	Hd-rR	chr12	2	415	HSOK	chr15	7	18	164	72.6	164	72.6
Hd-rR_chr12_2_415	HSOK_chr15_8_17	Hd-rR	chr12	2	415	HSOK	chr15	8	17	164	70.1	164	70.1
Hd-rR_chr12_2_415	HSOK_chr15_9_10	Hd-rR	chr12	2	415	HSOK	chr15	9	10	166	72.3	166	72.3
Hd-rR_chr12_2_415	HSOK_chr18_1_26	Hd-rR	chr12	2	415	HSOK	chr18	1	26	173	79.8	173	79.8
Hd-rR_chr12_2_415	HSOK_chr18_2_21	Hd-rR	chr12	2	415	HSOK	chr18	2	21	166	83.7	166	83.7
Hd-rR_chr12_2_415	HSOK_chr19_1_10	Hd-rR	chr12	2	415	HSOK	chr19	1	10	165	64.8	158	67.7
Hd-rR_chr12_2_415	HSOK_chr2_1_148	Hd-rR	chr12	2	415	HSOK	chr2	1	148	168	67.3	168	67.3
Hd-rR_chr12_2_415	HSOK_chr2_2_108	Hd-rR	chr12	2	415	HSOK	chr2	2	108	166	59.6	166	59.6
Hd-rR_chr12_2_415	HSOK_chr2_3_58	Hd-rR	chr12	2	415	HSOK	chr2	3	58	167	66.5	167	66.5
Hd-rR_chr12_2_415	HSOK_chr2_4_25	Hd-rR	chr12	2	415	HSOK	chr2	4	25	166	65.1	159	67.9
Hd-rR_chr12_2_415	HSOK_chr2_5_19	Hd-rR	chr12	2	415	HSOK	chr2	5	19	165	61.8	144	70.8
Hd-rR_chr12_2_415	HSOK_chr20_1_43	Hd-rR	chr12	2	415	HSOK	chr20	1	43	169	74.6	169	74.6
Hd-rR_chr12_2_415	HSOK_chr20_2_27	Hd-rR	chr12	2	415	HSOK	chr20	2	27	166	79.5	166	79.5
Hd-rR_chr12_2_415	HSOK_chr20_3_20	Hd-rR	chr12	2	415	HSOK	chr20	3	20	164	76.8	164	76.8
Hd-rR_chr12_2_415	HSOK_chr23_1_162	Hd-rR	chr12	2	415	HSOK	chr23	1	162	169	70.4	169	70.4
Hd-rR_chr12_2_415	HSOK_chr23_2_15	Hd-rR	chr12	2	415	HSOK	chr23	2	15	166	68.7	165	69.1
Hd-rR_chr12_2_415	HSOK_chr4_1_237	Hd-rR	chr12	2	415	HSOK	chr4	1	237	163	74.2	163	74.2
Hd-rR_chr12_2_415	HSOK_chr4_10_71	Hd-rR	chr12	2	415	HSOK	chr4	10	71	173	68.8	173	68.8
Hd-rR_chr12_2_415	HSOK_chr4_11_67	Hd-rR	chr12	2	415	HSOK	chr4	11	67	164	72.6	163	73
Hd-rR_chr12_2_415	HSOK_chr4_12_64	Hd-rR	chr12	2	415	HSOK	chr4	12	64	164	65.2	160	66.9
Hd-rR_chr12_2_415	HSOK_chr4_13_54	Hd-rR	chr12	2	415	HSOK	chr4	13	54	171	69	171	69
Hd-rR_chr12_2_415	HSOK_chr4_14_52	Hd-rR	chr12	2	415	HSOK	chr4	14	52	167	72.5	167	72.5
Hd-rR_chr12_2_415	HSOK_chr4_15_44	Hd-rR	chr12	2	415	HSOK	chr4	15	44	173	60.7	157	66.9
Hd-rR_chr12_2_415	HSOK_chr4_16_35	Hd-rR	chr12	2	415	HSOK	chr4	16	35	171	69.6	171	69.6
Hd-rR_chr12_2_415	HSOK_chr4_17_31	Hd-rR	chr12	2	415	HSOK	chr4	17	31	167	68.9	167	68.9
Hd-rR_chr12_2_415	HSOK_chr4_18_26	Hd-rR	chr12	2	415	HSOK	chr4	18	26	165	72.7	165	72.7
Hd-rR_chr12_2_415	HSOK_chr4_19_26	Hd-rR	chr12	2	415	HSOK	chr4	19	26	165	75.2	165	75.2
Hd-rR_chr12_2_415	HSOK_chr4_2_234	Hd-rR	chr12	2	415	HSOK	chr4	2	234	166	73.5	166	73.5
Hd-rR_chr12_2_415	HSOK_chr4_20_25	Hd-rR	chr12	2	415	HSOK	chr4	20	25	170	60	170	60
Hd-rR_chr12_2_415	HSOK_chr4_21_24	Hd-rR	chr12	2	415	HSOK	chr4	21	24	164	73.8	164	73.8
Hd-rR_chr12_2_415	HSOK_chr4_22_21	Hd-rR	chr12	2	415	HSOK	chr4	22	21	168	71.4	168	71.4
Hd-rR_chr12_2_415	HSOK_chr4_23_14	Hd-rR	chr12	2	415	HSOK	chr4	23	14	164	67.7	164	67.7
Hd-rR_chr12_2_415	HSOK_chr4_24_11	Hd-rR	chr12	2	415	HSOK	chr4	24	11	167	70.7	166	71.1
Hd-rR_chr12_2_415	HSOK_chr4_25_11	Hd-rR	chr12	2	415	HSOK	chr4	25	11	164	69.5	164	69.5
Hd-rR_chr12_2_415	HSOK_chr4_3_185	Hd-rR	chr12	2	415	HSOK	chr4	3	185	167	74.9	167	74.9
Hd-rR_chr12_2_415	HSOK_chr4_4_150	Hd-rR	chr12	2	415	HSOK	chr4	4	150	165	73.3	165	73.3
Hd-rR_chr12_2_415	HSOK_chr4_5_103	Hd-rR	chr12	2	415	HSOK	chr4	5	103	173	68.8	173	68.8
Hd-rR_chr12_2_415	HSOK_chr4_6_102	Hd-rR	chr12	2	415	HSOK	chr4	6	102	170	59.4	163	62
Hd-rR_chr12_2_415	HSOK_chr4_7_80	Hd-rR	chr12	2	415	HSOK	chr4	7	80	165	66.7	159	69.2
Hd-rR_chr12_2_415	HSOK_chr4_8_79	Hd-rR	chr12	2	415	HSOK	chr4	8	79	166	71.7	166	71.7
Hd-rR_chr12_2_415	HSOK_chr4_9_77	Hd-rR	chr12	2	415	HSOK	chr4	9	77	164	75	164	75
Hd-rR_chr12_2_415	HSOK_chr6_1_20	Hd-rR	chr12	2	415	HSOK	chr6	1	20	165	72.1	165	72.1
Hd-rR_chr12_2_415	HSOK_chr6_2_14	Hd-rR	chr12	2	415	HSOK	chr6	2	14	169	70.4	163	73
Hd-rR_chr12_2_415	HSOK_chr6_3_10	Hd-rR	chr12	2	415	HSOK	chr6	3	10	166	71.7	166	71.7
Hd-rR_chr12_2_415	HSOK_chr7_1_100	Hd-rR	chr12	2	415	HSOK	chr7	1	100	170	70.6	169	71
Hd-rR_chr12_2_415	HSOK_chr7_2_42	Hd-rR	chr12	2	415	HSOK	chr7	2	42	170	71.8	170	71.8
Hd-rR_chr12_2_415	HSOK_chr7_3_16	Hd-rR	chr12	2	415	HSOK	chr7	3	16	165	70.3	164	70.7
Hd-rR_chr12_2_415	HSOK_chr8_1_964	Hd-rR	chr12	2	415	HSOK	chr8	1	964	165	63	161	64.6
Hd-rR_chr12_2_415	HSOK_chr8_10_11	Hd-rR	chr12	2	415	HSOK	chr8	10	11	164	76.2	163	76.7
Hd-rR_chr12_2_415	HSOK_chr8_11_10	Hd-rR	chr12	2	415	HSOK	chr8	11	10	165	80	165	80
Hd-rR_chr12_2_415	HSOK_chr8_2_416	Hd-rR	chr12	2	415	HSOK	chr8	2	416	166	66.3	165	66.7
Hd-rR_chr12_2_415	HSOK_chr8_3_359	Hd-rR	chr12	2	415	HSOK	chr8	3	359	163	66.9	162	67.3
Hd-rR_chr12_2_415	HSOK_chr8_4_346	Hd-rR	chr12	2	415	HSOK	chr8	4	346	169	69.2	168	69.6
Hd-rR_chr12_2_415	HSOK_chr8_5_27	Hd-rR	chr12	2	415	HSOK	chr8	5	27	166	84.9	166	84.9
Hd-rR_chr12_2_415	HSOK_chr8_6_24	Hd-rR	chr12	2	415	HSOK	chr8	6	24	172	62.8	160	67.5
Hd-rR_chr12_2_415	HSOK_chr8_7_20	Hd-rR	chr12	2	415	HSOK	chr8	7	20	169	57.4	151	64.2
Hd-rR_chr12_2_415	HSOK_chr8_8_17	Hd-rR	chr12	2	415	HSOK	chr8	8	17	163	80.4	163	80.4
Hd-rR_chr12_2_415	HSOK_chr8_9_16	Hd-rR	chr12	2	415	HSOK	chr8	9	16	164	81.1	163	81.6
Hd-rR_chr12_2_415	REP	Hd-rR	chr12	2	415	REP				163	79.1	163	79.1
Hd-rR_chr12_3_171	Hd-rR_chr1_1_285	Hd-rR	chr12	3	171	Hd-rR	chr1	1	285	168	65.5	166	66.3
Hd-rR_chr12_3_171	Hd-rR_chr1_2_25	Hd-rR	chr12	3	171	Hd-rR	chr1	2	25	165	67.3	164	67.7
Hd-rR_chr12_3_171	Hd-rR_chr1_3_11	Hd-rR	chr12	3	171	Hd-rR	chr1	3	11	160	73.1	159	73.6
Hd-rR_chr12_3_171	Hd-rR_chr1_4_10	Hd-rR	chr12	3	171	Hd-rR	chr1	4	10	166	58.4	147	66
Hd-rR_chr12_3_171	Hd-rR_chr11_1_11	Hd-rR	chr12	3	171	Hd-rR	chr11	1	11	162	76.5	162	76.5
Hd-rR_chr12_3_171	Hd-rR_chr12_1_646	Hd-rR	chr12	3	171	Hd-rR	chr12	1	646	165	83.6	165	83.6
Hd-rR_chr12_3_171	Hd-rR_chr12_2_415	Hd-rR	chr12	3	171	Hd-rR	chr12	2	415	163	90.2	163	90.2
Hd-rR_chr12_3_171	Hd-rR_chr12_3_171	Hd-rR	chr12	3	171	Hd-rR	chr12	3	171	159	100	159	100
Hd-rR_chr12_3_171	Hd-rR_chr12_4_36	Hd-rR	chr12	3	171	Hd-rR	chr12	4	36	163	63.2	124	83.1
Hd-rR_chr12_3_171	Hd-rR_chr12_5_14	Hd-rR	chr12	3	171	Hd-rR	chr12	5	14	162	85.8	162	85.8
Hd-rR_chr12_3_171	Hd-rR_chr13_1_40	Hd-rR	chr12	3	171	Hd-rR	chr13	1	40	163	65	160	66.3
Hd-rR_chr12_3_171	Hd-rR_chr13_2_33	Hd-rR	chr12	3	171	Hd-rR	chr13	2	33	169	69.8	169	69.8
Hd-rR_chr12_3_171	Hd-rR_chr13_3_28	Hd-rR	chr12	3	171	Hd-rR	chr13	3	28	163	62.6	162	63
Hd-rR_chr12_3_171	Hd-rR_chr13_4_22	Hd-rR	chr12	3	171	Hd-rR	chr13	4	22	166	70.5	166	70.5
Hd-rR_chr12_3_171	Hd-rR_chr13_5_22	Hd-rR	chr12	3	171	Hd-rR	chr13	5	22	174	59.2	167	61.7
Hd-rR_chr12_3_171	Hd-rR_chr13_6_20	Hd-rR	chr12	3	171	Hd-rR	chr13	6	20	163	75.5	163	75.5
Hd-rR_chr12_3_171	Hd-rR_chr13_7_17	Hd-rR	chr12	3	171	Hd-rR	chr13	7	17	173	56.6	164	59.8
Hd-rR_chr12_3_171	Hd-rR_chr13_8_11	Hd-rR	chr12	3	171	Hd-rR	chr13	8	11	162	56.2	146	62.3
Hd-rR_chr12_3_171	Hd-rR_chr13_9_10	Hd-rR	chr12	3	171	Hd-rR	chr13	9	10	166	61.4	158	64.6
Hd-rR_chr12_3_171	Hd-rR_chr14_1_54	Hd-rR	chr12	3	171	Hd-rR	chr14	1	54	166	72.3	166	72.3
Hd-rR_chr12_3_171	Hd-rR_chr14_2_39	Hd-rR	chr12	3	171	Hd-rR	chr14	2	39	163	73.6	163	73.6
Hd-rR_chr12_3_171	Hd-rR_chr14_3_38	Hd-rR	chr12	3	171	Hd-rR	chr14	3	38	161	77	161	77
Hd-rR_chr12_3_171	Hd-rR_chr14_4_32	Hd-rR	chr12	3	171	Hd-rR	chr14	4	32	165	72.1	165	72.1
Hd-rR_chr12_3_171	Hd-rR_chr14_5_10	Hd-rR	chr12	3	171	Hd-rR	chr14	5	10	162	70.4	162	70.4
Hd-rR_chr12_3_171	Hd-rR_chr16_1_72	Hd-rR	chr12	3	171	Hd-rR	chr16	1	72	161	77	161	77
Hd-rR_chr12_3_171	Hd-rR_chr18_1_60	Hd-rR	chr12	3	171	Hd-rR	chr18	1	60	167	81.4	167	81.4
Hd-rR_chr12_3_171	Hd-rR_chr18_2_34	Hd-rR	chr12	3	171	Hd-rR	chr18	2	34	159	81.1	159	81.1
Hd-rR_chr12_3_171	Hd-rR_chr18_3_25	Hd-rR	chr12	3	171	Hd-rR	chr18	3	25	186	74.7	186	74.7
Hd-rR_chr12_3_171	Hd-rR_chr18_4_11	Hd-rR	chr12	3	171	Hd-rR	chr18	4	11	164	79.9	164	79.9
Hd-rR_chr12_3_171	Hd-rR_chr18_5_10	Hd-rR	chr12	3	171	Hd-rR	chr18	5	10	160	81.9	160	81.9
Hd-rR_chr12_3_171	Hd-rR_chr19_1_338	Hd-rR	chr12	3	171	Hd-rR	chr19	1	338	164	67.1	162	67.9
Hd-rR_chr12_3_171	Hd-rR_chr19_2_259	Hd-rR	chr12	3	171	Hd-rR	chr19	2	259	172	62.8	172	62.8
Hd-rR_chr12_3_171	Hd-rR_chr19_3_96	Hd-rR	chr12	3	171	Hd-rR	chr19	3	96	165	61.2	155	65.2
Hd-rR_chr12_3_171	Hd-rR_chr19_4_89	Hd-rR	chr12	3	171	Hd-rR	chr19	4	89	164	63.4	162	64.2
Hd-rR_chr12_3_171	Hd-rR_chr19_5_64	Hd-rR	chr12	3	171	Hd-rR	chr19	5	64	163	64.4	162	64.8
Hd-rR_chr12_3_171	Hd-rR_chr19_6_37	Hd-rR	chr12	3	171	Hd-rR	chr19	6	37	165	64.8	161	66.5
Hd-rR_chr12_3_171	Hd-rR_chr19_7_28	Hd-rR	chr12	3	171	Hd-rR	chr19	7	28	164	59.1	162	59.9
Hd-rR_chr12_3_171	Hd-rR_chr2_1_167	Hd-rR	chr12	3	171	Hd-rR	chr2	1	167	168	66.1	167	66.5
Hd-rR_chr12_3_171	Hd-rR_chr2_2_137	Hd-rR	chr12	3	171	Hd-rR	chr2	2	137	175	62.3	173	63
Hd-rR_chr12_3_171	Hd-rR_chr20_1_253	Hd-rR	chr12	3	171	Hd-rR	chr20	1	253	166	83.7	166	83.7
Hd-rR_chr12_3_171	Hd-rR_chr20_2_156	Hd-rR	chr12	3	171	Hd-rR	chr20	2	156	159	84.9	159	84.9
Hd-rR_chr12_3_171	Hd-rR_chr20_3_119	Hd-rR	chr12	3	171	Hd-rR	chr20	3	119	187	72.2	187	72.2
Hd-rR_chr12_3_171	Hd-rR_chr20_4_33	Hd-rR	chr12	3	171	Hd-rR	chr20	4	33	160	75.6	160	75.6
Hd-rR_chr12_3_171	Hd-rR_chr21a_1_274	Hd-rR	chr12	3	171	Hd-rR	chr21a	1	274	161	77	161	77
Hd-rR_chr12_3_171	Hd-rR_chr21a_2_13	Hd-rR	chr12	3	171	Hd-rR	chr21a	2	13	161	72	161	72
Hd-rR_chr12_3_171	Hd-rR_chr21m_1_91	Hd-rR	chr12	3	171	Hd-rR	chr21m	1	91	164	82.9	164	82.9
Hd-rR_chr12_3_171	Hd-rR_chr21m_2_35	Hd-rR	chr12	3	171	Hd-rR	chr21m	2	35	166	77.1	164	78
Hd-rR_chr12_3_171	Hd-rR_chr21m_3_35	Hd-rR	chr12	3	171	Hd-rR	chr21m	3	35	162	80.2	161	80.7
Hd-rR_chr12_3_171	Hd-rR_chr21m_4_29	Hd-rR	chr12	3	171	Hd-rR	chr21m	4	29	162	81.5	161	82
Hd-rR_chr12_3_171	Hd-rR_chr21m_5_29	Hd-rR	chr12	3	171	Hd-rR	chr21m	5	29	159	80.5	159	80.5
Hd-rR_chr12_3_171	Hd-rR_chr21m_6_14	Hd-rR	chr12	3	171	Hd-rR	chr21m	6	14	174	66.1	172	66.9
Hd-rR_chr12_3_171	Hd-rR_chr22_1_164	Hd-rR	chr12	3	171	Hd-rR	chr22	1	164	163	63.2	163	63.2
Hd-rR_chr12_3_171	Hd-rR_chr22_2_51	Hd-rR	chr12	3	171	Hd-rR	chr22	2	51	163	66.9	162	67.3
Hd-rR_chr12_3_171	Hd-rR_chr22_3_47	Hd-rR	chr12	3	171	Hd-rR	chr22	3	47	170	61.2	162	64.2
Hd-rR_chr12_3_171	Hd-rR_chr22_4_38	Hd-rR	chr12	3	171	Hd-rR	chr22	4	38	177	61	174	62.1
Hd-rR_chr12_3_171	Hd-rR_chr22_5_21	Hd-rR	chr12	3	171	Hd-rR	chr22	5	21	163	58.3	161	59
Hd-rR_chr12_3_171	Hd-rR_chr22_6_16	Hd-rR	chr12	3	171	Hd-rR	chr22	6	16	161	64.6	156	66.7
Hd-rR_chr12_3_171	Hd-rR_chr22_7_11	Hd-rR	chr12	3	171	Hd-rR	chr22	7	11	162	64.8	159	66
Hd-rR_chr12_3_171	Hd-rR_chr22_8_10	Hd-rR	chr12	3	171	Hd-rR	chr22	8	10	163	55.8	143	63.6
Hd-rR_chr12_3_171	Hd-rR_chr22_9_10	Hd-rR	chr12	3	171	Hd-rR	chr22	9	10	161	67.1	159	67.9
Hd-rR_chr12_3_171	Hd-rR_chr23_1_26	Hd-rR	chr12	3	171	Hd-rR	chr23	1	26	167	65.3	165	66.1
Hd-rR_chr12_3_171	Hd-rR_chr3_1_295	Hd-rR	chr12	3	171	Hd-rR	chr3	1	295	164	66.5	163	66.9
Hd-rR_chr12_3_171	Hd-rR_chr3_2_49	Hd-rR	chr12	3	171	Hd-rR	chr3	2	49	161	65.2	160	65.6
Hd-rR_chr12_3_171	Hd-rR_chr4_1_47	Hd-rR	chr12	3	171	Hd-rR	chr4	1	47	163	76.1	163	76.1
Hd-rR_chr12_3_171	Hd-rR_chr4_2_12	Hd-rR	chr12	3	171	Hd-rR	chr4	2	12	161	72	161	72
Hd-rR_chr12_3_171	Hd-rR_chr6_1_47	Hd-rR	chr12	3	171	Hd-rR	chr6	1	47	164	73.8	164	73.8
Hd-rR_chr12_3_171	Hd-rR_chr8_1_178	Hd-rR	chr12	3	171	Hd-rR	chr8	1	178	161	67.1	160	67.5
Hd-rR_chr12_3_171	Hd-rR_chr8_2_131	Hd-rR	chr12	3	171	Hd-rR	chr8	2	131	165	66.1	164	66.5
Hd-rR_chr12_3_171	Hd-rR_chr8_3_18	Hd-rR	chr12	3	171	Hd-rR	chr8	3	18	163	62.6	162	63
Hd-rR_chr12_3_171	Hd-rR_chr8_4_15	Hd-rR	chr12	3	171	Hd-rR	chr8	4	15	163	54	145	60.7
Hd-rR_chr12_3_171	Hd-rR_chr8_5_14	Hd-rR	chr12	3	171	Hd-rR	chr8	5	14	162	66	161	66.5
Hd-rR_chr12_3_171	Hd-rR_chr8_6_14	Hd-rR	chr12	3	171	Hd-rR	chr8	6	14	164	65.2	163	65.6
Hd-rR_chr12_3_171	Hd-rR_chr9_1_148	Hd-rR	chr12	3	171	Hd-rR	chr9	1	148	162	71.6	162	71.6
Hd-rR_chr12_3_171	Hd-rR_chr9_2_45	Hd-rR	chr12	3	171	Hd-rR	chr9	2	45	165	75.2	165	75.2
Hd-rR_chr12_3_171	Hd-rR_chr9_3_22	Hd-rR	chr12	3	171	Hd-rR	chr9	3	22	163	71.2	163	71.2
Hd-rR_chr12_3_171	Hd-rR_chr9_4_12	Hd-rR	chr12	3	171	Hd-rR	chr9	4	12	166	74.1	166	74.1
Hd-rR_chr12_3_171	HNI_chr10_1_44	Hd-rR	chr12	3	171	HNI	chr10	1	44	162	63	158	64.6
Hd-rR_chr12_3_171	HNI_chr10_2_35	Hd-rR	chr12	3	171	HNI	chr10	2	35	166	63.9	163	65
Hd-rR_chr12_3_171	HNI_chr10_3_18	Hd-rR	chr12	3	171	HNI	chr10	3	18	167	53.9	147	61.2
Hd-rR_chr12_3_171	HNI_chr11_1_16	Hd-rR	chr12	3	171	HNI	chr11	1	16	164	75.6	162	76.5
Hd-rR_chr12_3_171	HNI_chr12_1_94	Hd-rR	chr12	3	171	HNI	chr12	1	94	165	84.2	165	84.2
Hd-rR_chr12_3_171	HNI_chr19_1_17	Hd-rR	chr12	3	171	HNI	chr19	1	17	167	79	167	79
Hd-rR_chr12_3_171	HNI_chr21_1_13	Hd-rR	chr12	3	171	HNI	chr21	1	13	160	83.8	160	83.8
Hd-rR_chr12_3_171	HNI_chr5_1_27	Hd-rR	chr12	3	171	HNI	chr5	1	27	168	71.4	168	71.4
Hd-rR_chr12_3_171	HNI_chr5_2_12	Hd-rR	chr12	3	171	HNI	chr5	2	12	164	73.8	164	73.8
Hd-rR_chr12_3_171	HNI_chr5_3_12	Hd-rR	chr12	3	171	HNI	chr5	3	12	163	73	163	73
Hd-rR_chr12_3_171	HNI_chr6_1_10	Hd-rR	chr12	3	171	HNI	chr6	1	10	163	76.7	163	76.7
Hd-rR_chr12_3_171	HNI_chr7_1_72	Hd-rR	chr12	3	171	HNI	chr7	1	72	170	72.9	170	72.9
Hd-rR_chr12_3_171	HSOK_chr11_1_125	Hd-rR	chr12	3	171	HSOK	chr11	1	125	165	75.2	164	75.6
Hd-rR_chr12_3_171	HSOK_chr11_2_106	Hd-rR	chr12	3	171	HSOK	chr11	2	106	166	72.3	165	72.7
Hd-rR_chr12_3_171	HSOK_chr11_3_78	Hd-rR	chr12	3	171	HSOK	chr11	3	78	165	71.5	165	71.5
Hd-rR_chr12_3_171	HSOK_chr11_4_56	Hd-rR	chr12	3	171	HSOK	chr11	4	56	173	68.2	172	68.6
Hd-rR_chr12_3_171	HSOK_chr11_5_13	Hd-rR	chr12	3	171	HSOK	chr11	5	13	165	64.8	160	66.9
Hd-rR_chr12_3_171	HSOK_chr11_6_12	Hd-rR	chr12	3	171	HSOK	chr11	6	12	161	70.2	160	70.6
Hd-rR_chr12_3_171	HSOK_chr11_7_12	Hd-rR	chr12	3	171	HSOK	chr11	7	12	165	69.7	160	71.9
Hd-rR_chr12_3_171	HSOK_chr12_1_206	Hd-rR	chr12	3	171	HSOK	chr12	1	206	162	86.4	162	86.4
Hd-rR_chr12_3_171	HSOK_chr15_1_187	Hd-rR	chr12	3	171	HSOK	chr15	1	187	167	70.1	167	70.1
Hd-rR_chr12_3_171	HSOK_chr15_2_42	Hd-rR	chr12	3	171	HSOK	chr15	2	42	165	70.9	165	70.9
Hd-rR_chr12_3_171	HSOK_chr15_3_41	Hd-rR	chr12	3	171	HSOK	chr15	3	41	162	73.5	162	73.5
Hd-rR_chr12_3_171	HSOK_chr15_4_26	Hd-rR	chr12	3	171	HSOK	chr15	4	26	163	72.4	163	72.4
Hd-rR_chr12_3_171	HSOK_chr15_5_19	Hd-rR	chr12	3	171	HSOK	chr15	5	19	161	75.8	161	75.8
Hd-rR_chr12_3_171	HSOK_chr15_6_18	Hd-rR	chr12	3	171	HSOK	chr15	6	18	170	70	170	70
Hd-rR_chr12_3_171	HSOK_chr15_7_18	Hd-rR	chr12	3	171	HSOK	chr15	7	18	164	72.6	164	72.6
Hd-rR_chr12_3_171	HSOK_chr15_8_17	Hd-rR	chr12	3	171	HSOK	chr15	8	17	164	68.9	164	68.9
Hd-rR_chr12_3_171	HSOK_chr15_9_10	Hd-rR	chr12	3	171	HSOK	chr15	9	10	165	70.9	165	70.9
Hd-rR_chr12_3_171	HSOK_chr18_1_26	Hd-rR	chr12	3	171	HSOK	chr18	1	26	172	77.3	172	77.3
Hd-rR_chr12_3_171	HSOK_chr18_2_21	Hd-rR	chr12	3	171	HSOK	chr18	2	21	163	83.4	163	83.4
Hd-rR_chr12_3_171	HSOK_chr19_1_10	Hd-rR	chr12	3	171	HSOK	chr19	1	10	164	63.4	160	65
Hd-rR_chr12_3_171	HSOK_chr2_1_148	Hd-rR	chr12	3	171	HSOK	chr2	1	148	166	65.7	164	66.5
Hd-rR_chr12_3_171	HSOK_chr2_2_108	Hd-rR	chr12	3	171	HSOK	chr2	2	108	163	60.1	163	60.1
Hd-rR_chr12_3_171	HSOK_chr2_3_58	Hd-rR	chr12	3	171	HSOK	chr2	3	58	166	63.9	164	64.6
Hd-rR_chr12_3_171	HSOK_chr2_4_25	Hd-rR	chr12	3	171	HSOK	chr2	4	25	162	65.4	155	68.4
Hd-rR_chr12_3_171	HSOK_chr2_5_19	Hd-rR	chr12	3	171	HSOK	chr2	5	19	160	58.8	138	68.1
Hd-rR_chr12_3_171	HSOK_chr20_1_43	Hd-rR	chr12	3	171	HSOK	chr20	1	43	161	75.2	161	75.2
Hd-rR_chr12_3_171	HSOK_chr20_2_27	Hd-rR	chr12	3	171	HSOK	chr20	2	27	161	82	161	82
Hd-rR_chr12_3_171	HSOK_chr20_3_20	Hd-rR	chr12	3	171	HSOK	chr20	3	20	161	77.6	161	77.6
Hd-rR_chr12_3_171	HSOK_chr23_1_162	Hd-rR	chr12	3	171	HSOK	chr23	1	162	164	67.1	162	67.9
Hd-rR_chr12_3_171	HSOK_chr23_2_15	Hd-rR	chr12	3	171	HSOK	chr23	2	15	163	66.3	160	67.5
Hd-rR_chr12_3_171	HSOK_chr4_1_237	Hd-rR	chr12	3	171	HSOK	chr4	1	237	165	72.7	165	72.7
Hd-rR_chr12_3_171	HSOK_chr4_10_71	Hd-rR	chr12	3	171	HSOK	chr4	10	71	170	71.2	170	71.2
Hd-rR_chr12_3_171	HSOK_chr4_11_67	Hd-rR	chr12	3	171	HSOK	chr4	11	67	165	70.3	163	71.2
Hd-rR_chr12_3_171	HSOK_chr4_12_64	Hd-rR	chr12	3	171	HSOK	chr4	12	64	161	64.6	160	65
Hd-rR_chr12_3_171	HSOK_chr4_13_54	Hd-rR	chr12	3	171	HSOK	chr4	13	54	170	69.4	170	69.4
Hd-rR_chr12_3_171	HSOK_chr4_14_52	Hd-rR	chr12	3	171	HSOK	chr4	14	52	165	70.3	165	70.3
Hd-rR_chr12_3_171	HSOK_chr4_15_44	Hd-rR	chr12	3	171	HSOK	chr4	15	44	168	61.3	160	64.4
Hd-rR_chr12_3_171	HSOK_chr4_16_35	Hd-rR	chr12	3	171	HSOK	chr4	16	35	169	68	169	68
Hd-rR_chr12_3_171	HSOK_chr4_17_31	Hd-rR	chr12	3	171	HSOK	chr4	17	31	167	67.1	167	67.1
Hd-rR_chr12_3_171	HSOK_chr4_18_26	Hd-rR	chr12	3	171	HSOK	chr4	18	26	162	73.5	162	73.5
Hd-rR_chr12_3_171	HSOK_chr4_19_26	Hd-rR	chr12	3	171	HSOK	chr4	19	26	164	75	164	75
Hd-rR_chr12_3_171	HSOK_chr4_2_234	Hd-rR	chr12	3	171	HSOK	chr4	2	234	165	71.5	165	71.5
Hd-rR_chr12_3_171	HSOK_chr4_20_25	Hd-rR	chr12	3	171	HSOK	chr4	20	25	162	61.1	162	61.1
Hd-rR_chr12_3_171	HSOK_chr4_21_24	Hd-rR	chr12	3	171	HSOK	chr4	21	24	164	72	164	72
Hd-rR_chr12_3_171	HSOK_chr4_22_21	Hd-rR	chr12	3	171	HSOK	chr4	22	21	163	71.2	163	71.2
Hd-rR_chr12_3_171	HSOK_chr4_23_14	Hd-rR	chr12	3	171	HSOK	chr4	23	14	162	69.1	162	69.1
Hd-rR_chr12_3_171	HSOK_chr4_24_11	Hd-rR	chr12	3	171	HSOK	chr4	24	11	166	67.5	165	67.9
Hd-rR_chr12_3_171	HSOK_chr4_25_11	Hd-rR	chr12	3	171	HSOK	chr4	25	11	162	67.9	162	67.9
Hd-rR_chr12_3_171	HSOK_chr4_3_185	Hd-rR	chr12	3	171	HSOK	chr4	3	185	167	74.3	167	74.3
Hd-rR_chr12_3_171	HSOK_chr4_4_150	Hd-rR	chr12	3	171	HSOK	chr4	4	150	162	72.2	162	72.2
Hd-rR_chr12_3_171	HSOK_chr4_5_103	Hd-rR	chr12	3	171	HSOK	chr4	5	103	171	68.4	171	68.4
Hd-rR_chr12_3_171	HSOK_chr4_6_102	Hd-rR	chr12	3	171	HSOK	chr4	6	102	171	60.2	167	61.7
Hd-rR_chr12_3_171	HSOK_chr4_7_80	Hd-rR	chr12	3	171	HSOK	chr4	7	80	163	65	160	66.3
Hd-rR_chr12_3_171	HSOK_chr4_8_79	Hd-rR	chr12	3	171	HSOK	chr4	8	79	166	69.9	166	69.9
Hd-rR_chr12_3_171	HSOK_chr4_9_77	Hd-rR	chr12	3	171	HSOK	chr4	9	77	163	72.4	163	72.4
Hd-rR_chr12_3_171	HSOK_chr6_1_20	Hd-rR	chr12	3	171	HSOK	chr6	1	20	161	72.7	161	72.7
Hd-rR_chr12_3_171	HSOK_chr6_2_14	Hd-rR	chr12	3	171	HSOK	chr6	2	14	162	70.4	162	70.4
Hd-rR_chr12_3_171	HSOK_chr6_3_10	Hd-rR	chr12	3	171	HSOK	chr6	3	10	164	69.5	164	69.5
Hd-rR_chr12_3_171	HSOK_chr7_1_100	Hd-rR	chr12	3	171	HSOK	chr7	1	100	165	70.9	164	71.3
Hd-rR_chr12_3_171	HSOK_chr7_2_42	Hd-rR	chr12	3	171	HSOK	chr7	2	42	170	68.8	170	68.8
Hd-rR_chr12_3_171	HSOK_chr7_3_16	Hd-rR	chr12	3	171	HSOK	chr7	3	16	161	70.8	160	71.3
Hd-rR_chr12_3_171	HSOK_chr8_1_964	Hd-rR	chr12	3	171	HSOK	chr8	1	964	163	62.6	161	63.4
Hd-rR_chr12_3_171	HSOK_chr8_10_11	Hd-rR	chr12	3	171	HSOK	chr8	10	11	162	74.7	161	75.2
Hd-rR_chr12_3_171	HSOK_chr8_11_10	Hd-rR	chr12	3	171	HSOK	chr8	11	10	160	79.4	160	79.4
Hd-rR_chr12_3_171	HSOK_chr8_2_416	Hd-rR	chr12	3	171	HSOK	chr8	2	416	163	65	162	65.4
Hd-rR_chr12_3_171	HSOK_chr8_3_359	Hd-rR	chr12	3	171	HSOK	chr8	3	359	162	64.2	161	64.6
Hd-rR_chr12_3_171	HSOK_chr8_4_346	Hd-rR	chr12	3	171	HSOK	chr8	4	346	166	68.1	165	68.5
Hd-rR_chr12_3_171	HSOK_chr8_5_27	Hd-rR	chr12	3	171	HSOK	chr8	5	27	160	83.8	160	83.8
Hd-rR_chr12_3_171	HSOK_chr8_6_24	Hd-rR	chr12	3	171	HSOK	chr8	6	24	165	63.6	158	66.5
Hd-rR_chr12_3_171	HSOK_chr8_7_20	Hd-rR	chr12	3	171	HSOK	chr8	7	20	164	56.7	145	64.1
Hd-rR_chr12_3_171	HSOK_chr8_8_17	Hd-rR	chr12	3	171	HSOK	chr8	8	17	160	81.9	160	81.9
Hd-rR_chr12_3_171	HSOK_chr8_9_16	Hd-rR	chr12	3	171	HSOK	chr8	9	16	160	81.9	159	82.4
Hd-rR_chr12_3_171	REP	Hd-rR	chr12	3	171	REP				161	77	161	77
Hd-rR_chr12_4_36	Hd-rR_chr1_1_285	Hd-rR	chr12	4	36	Hd-rR	chr1	1	285	164	51.8	127	66.9
Hd-rR_chr12_4_36	Hd-rR_chr1_2_25	Hd-rR	chr12	4	36	Hd-rR	chr1	2	25	162	55.6	125	72
Hd-rR_chr12_4_36	Hd-rR_chr1_3_11	Hd-rR	chr12	4	36	Hd-rR	chr1	3	11	163	54	126	69.8
Hd-rR_chr12_4_36	Hd-rR_chr1_4_10	Hd-rR	chr12	4	36	Hd-rR	chr1	4	10	146	56.8	126	65.9
Hd-rR_chr12_4_36	Hd-rR_chr11_1_11	Hd-rR	chr12	4	36	Hd-rR	chr11	1	11	162	59.9	124	78.2
Hd-rR_chr12_4_36	Hd-rR_chr12_1_646	Hd-rR	chr12	4	36	Hd-rR	chr12	1	646	169	60.9	133	77.4
Hd-rR_chr12_4_36	Hd-rR_chr12_2_415	Hd-rR	chr12	4	36	Hd-rR	chr12	2	415	165	62.4	126	81.7
Hd-rR_chr12_4_36	Hd-rR_chr12_3_171	Hd-rR	chr12	4	36	Hd-rR	chr12	3	171	163	63.2	124	83.1
Hd-rR_chr12_4_36	Hd-rR_chr12_4_36	Hd-rR	chr12	4	36	Hd-rR	chr12	4	36	122	100	122	100
Hd-rR_chr12_4_36	Hd-rR_chr12_5_14	Hd-rR	chr12	4	36	Hd-rR	chr12	5	14	162	60.5	123	79.7
Hd-rR_chr12_4_36	Hd-rR_chr13_1_40	Hd-rR	chr12	4	36	Hd-rR	chr13	1	40	165	49.7	126	65.1
Hd-rR_chr12_4_36	Hd-rR_chr13_2_33	Hd-rR	chr12	4	36	Hd-rR	chr13	2	33	168	53.6	123	73.2
Hd-rR_chr12_4_36	Hd-rR_chr13_3_28	Hd-rR	chr12	4	36	Hd-rR	chr13	3	28	164	50.6	127	65.4
Hd-rR_chr12_4_36	Hd-rR_chr13_4_22	Hd-rR	chr12	4	36	Hd-rR	chr13	4	22	167	54.5	127	71.7
Hd-rR_chr12_4_36	Hd-rR_chr13_5_22	Hd-rR	chr12	4	36	Hd-rR	chr13	5	22	162	49.4	129	62
Hd-rR_chr12_4_36	Hd-rR_chr13_6_20	Hd-rR	chr12	4	36	Hd-rR	chr13	6	20	164	60.4	126	78.6
Hd-rR_chr12_4_36	Hd-rR_chr13_7_17	Hd-rR	chr12	4	36	Hd-rR	chr13	7	17	163	47.2	129	59.7
Hd-rR_chr12_4_36	Hd-rR_chr13_8_11	Hd-rR	chr12	4	36	Hd-rR	chr13	8	11	149	56.4	127	66.1
Hd-rR_chr12_4_36	Hd-rR_chr13_9_10	Hd-rR	chr12	4	36	Hd-rR	chr13	9	10	164	50.6	124	66.9
Hd-rR_chr12_4_36	Hd-rR_chr14_1_54	Hd-rR	chr12	4	36	Hd-rR	chr14	1	54	164	57.9	126	75.4
Hd-rR_chr12_4_36	Hd-rR_chr14_2_39	Hd-rR	chr12	4	36	Hd-rR	chr14	2	39	161	57.8	124	75
Hd-rR_chr12_4_36	Hd-rR_chr14_3_38	Hd-rR	chr12	4	36	Hd-rR	chr14	3	38	160	57.5	123	74.8
Hd-rR_chr12_4_36	Hd-rR_chr14_4_32	Hd-rR	chr12	4	36	Hd-rR	chr14	4	32	163	59.5	126	77
Hd-rR_chr12_4_36	Hd-rR_chr14_5_10	Hd-rR	chr12	4	36	Hd-rR	chr14	5	10	161	52.2	124	67.7
Hd-rR_chr12_4_36	Hd-rR_chr16_1_72	Hd-rR	chr12	4	36	Hd-rR	chr16	1	72	162	59.3	124	77.4
Hd-rR_chr12_4_36	Hd-rR_chr18_1_60	Hd-rR	chr12	4	36	Hd-rR	chr18	1	60	166	63.3	131	80.2
Hd-rR_chr12_4_36	Hd-rR_chr18_2_34	Hd-rR	chr12	4	36	Hd-rR	chr18	2	34	162	57.4	124	75
Hd-rR_chr12_4_36	Hd-rR_chr18_3_25	Hd-rR	chr12	4	36	Hd-rR	chr18	3	25	190	54.7	123	84.6
Hd-rR_chr12_4_36	Hd-rR_chr18_4_11	Hd-rR	chr12	4	36	Hd-rR	chr18	4	11	162	60.5	126	77.8
Hd-rR_chr12_4_36	Hd-rR_chr18_5_10	Hd-rR	chr12	4	36	Hd-rR	chr18	5	10	164	61.6	126	80.2
Hd-rR_chr12_4_36	Hd-rR_chr19_1_338	Hd-rR	chr12	4	36	Hd-rR	chr19	1	338	163	50.3	125	65.6
Hd-rR_chr12_4_36	Hd-rR_chr19_2_259	Hd-rR	chr12	4	36	Hd-rR	chr19	2	259	170	50.6	134	64.2
Hd-rR_chr12_4_36	Hd-rR_chr19_3_96	Hd-rR	chr12	4	36	Hd-rR	chr19	3	96	157	52.2	121	67.8
Hd-rR_chr12_4_36	Hd-rR_chr19_4_89	Hd-rR	chr12	4	36	Hd-rR	chr19	4	89	163	49.1	129	62
Hd-rR_chr12_4_36	Hd-rR_chr19_5_64	Hd-rR	chr12	4	36	Hd-rR	chr19	5	64	163	49.1	126	63.5
Hd-rR_chr12_4_36	Hd-rR_chr19_6_37	Hd-rR	chr12	4	36	Hd-rR	chr19	6	37	162	48.1	121	64.5
Hd-rR_chr12_4_36	Hd-rR_chr19_7_28	Hd-rR	chr12	4	36	Hd-rR	chr19	7	28	138	65.2	134	67.2
Hd-rR_chr12_4_36	Hd-rR_chr2_1_167	Hd-rR	chr12	4	36	Hd-rR	chr2	1	167	169	50.9	129	66.7
Hd-rR_chr12_4_36	Hd-rR_chr2_2_137	Hd-rR	chr12	4	36	Hd-rR	chr2	2	137	173	50.3	135	64.4
Hd-rR_chr12_4_36	Hd-rR_chr20_1_253	Hd-rR	chr12	4	36	Hd-rR	chr20	1	253	167	62.3	126	82.5
Hd-rR_chr12_4_36	Hd-rR_chr20_2_156	Hd-rR	chr12	4	36	Hd-rR	chr20	2	156	162	63.6	124	83.1
Hd-rR_chr12_4_36	Hd-rR_chr20_3_119	Hd-rR	chr12	4	36	Hd-rR	chr20	3	119	191	55	124	84.7
Hd-rR_chr12_4_36	Hd-rR_chr20_4_33	Hd-rR	chr12	4	36	Hd-rR	chr20	4	33	164	55.5	126	72.2
Hd-rR_chr12_4_36	Hd-rR_chr21a_1_274	Hd-rR	chr12	4	36	Hd-rR	chr21a	1	274	161	59	123	77.2
Hd-rR_chr12_4_36	Hd-rR_chr21a_2_13	Hd-rR	chr12	4	36	Hd-rR	chr21a	2	13	165	55.2	127	71.7
Hd-rR_chr12_4_36	Hd-rR_chr21m_1_91	Hd-rR	chr12	4	36	Hd-rR	chr21m	1	91	166	59.6	128	77.3
Hd-rR_chr12_4_36	Hd-rR_chr21m_2_35	Hd-rR	chr12	4	36	Hd-rR	chr21m	2	35	166	57.8	129	74.4
Hd-rR_chr12_4_36	Hd-rR_chr21m_3_35	Hd-rR	chr12	4	36	Hd-rR	chr21m	3	35	162	58	122	77
Hd-rR_chr12_4_36	Hd-rR_chr21m_4_29	Hd-rR	chr12	4	36	Hd-rR	chr21m	4	29	163	60.7	124	79.8
Hd-rR_chr12_4_36	Hd-rR_chr21m_5_29	Hd-rR	chr12	4	36	Hd-rR	chr21m	5	29	162	60.5	124	79
Hd-rR_chr12_4_36	Hd-rR_chr21m_6_14	Hd-rR	chr12	4	36	Hd-rR	chr21m	6	14	173	51.4	137	65
Hd-rR_chr12_4_36	Hd-rR_chr22_1_164	Hd-rR	chr12	4	36	Hd-rR	chr22	1	164	166	48.8	130	62.3
Hd-rR_chr12_4_36	Hd-rR_chr22_2_51	Hd-rR	chr12	4	36	Hd-rR	chr22	2	51	164	51.8	126	67.5
Hd-rR_chr12_4_36	Hd-rR_chr22_3_47	Hd-rR	chr12	4	36	Hd-rR	chr22	3	47	163	51.5	130	64.6
Hd-rR_chr12_4_36	Hd-rR_chr22_4_38	Hd-rR	chr12	4	36	Hd-rR	chr22	4	38	171	46.8	125	64
Hd-rR_chr12_4_36	Hd-rR_chr22_5_21	Hd-rR	chr12	4	36	Hd-rR	chr22	5	21	165	46.7	128	60.2
Hd-rR_chr12_4_36	Hd-rR_chr22_6_16	Hd-rR	chr12	4	36	Hd-rR	chr22	6	16	161	49.7	120	66.7
Hd-rR_chr12_4_36	Hd-rR_chr22_7_11	Hd-rR	chr12	4	36	Hd-rR	chr22	7	11	160	52.5	124	67.7
Hd-rR_chr12_4_36	Hd-rR_chr22_8_10	Hd-rR	chr12	4	36	Hd-rR	chr22	8	10	148	54.7	122	66.4
Hd-rR_chr12_4_36	Hd-rR_chr22_9_10	Hd-rR	chr12	4	36	Hd-rR	chr22	9	10	162	50.6	124	66.1
Hd-rR_chr12_4_36	Hd-rR_chr23_1_26	Hd-rR	chr12	4	36	Hd-rR	chr23	1	26	162	56.8	126	73
Hd-rR_chr12_4_36	Hd-rR_chr3_1_295	Hd-rR	chr12	4	36	Hd-rR	chr3	1	295	162	52.5	125	68
Hd-rR_chr12_4_36	Hd-rR_chr3_2_49	Hd-rR	chr12	4	36	Hd-rR	chr3	2	49	163	51.5	125	67.2
Hd-rR_chr12_4_36	Hd-rR_chr4_1_47	Hd-rR	chr12	4	36	Hd-rR	chr4	1	47	162	58	124	75.8
Hd-rR_chr12_4_36	Hd-rR_chr4_2_12	Hd-rR	chr12	4	36	Hd-rR	chr4	2	12	161	52.2	123	68.3
Hd-rR_chr12_4_36	Hd-rR_chr6_1_47	Hd-rR	chr12	4	36	Hd-rR	chr6	1	47	164	58.5	126	76.2
Hd-rR_chr12_4_36	Hd-rR_chr8_1_178	Hd-rR	chr12	4	36	Hd-rR	chr8	1	178	165	53.3	128	68.8
Hd-rR_chr12_4_36	Hd-rR_chr8_2_131	Hd-rR	chr12	4	36	Hd-rR	chr8	2	131	162	51.2	124	66.9
Hd-rR_chr12_4_36	Hd-rR_chr8_3_18	Hd-rR	chr12	4	36	Hd-rR	chr8	3	18	162	50	124	65.3
Hd-rR_chr12_4_36	Hd-rR_chr8_4_15	Hd-rR	chr12	4	36	Hd-rR	chr8	4	15	145	53.8	124	62.9
Hd-rR_chr12_4_36	Hd-rR_chr8_5_14	Hd-rR	chr12	4	36	Hd-rR	chr8	5	14	165	51.5	127	66.9
Hd-rR_chr12_4_36	Hd-rR_chr8_6_14	Hd-rR	chr12	4	36	Hd-rR	chr8	6	14	165	50.3	128	64.8
Hd-rR_chr12_4_36	Hd-rR_chr9_1_148	Hd-rR	chr12	4	36	Hd-rR	chr9	1	148	163	55.8	127	71.7
Hd-rR_chr12_4_36	Hd-rR_chr9_2_45	Hd-rR	chr12	4	36	Hd-rR	chr9	2	45	162	59.9	126	77
Hd-rR_chr12_4_36	Hd-rR_chr9_3_22	Hd-rR	chr12	4	36	Hd-rR	chr9	3	22	164	54.3	125	71.2
Hd-rR_chr12_4_36	Hd-rR_chr9_4_12	Hd-rR	chr12	4	36	Hd-rR	chr9	4	12	163	62	128	78.9
Hd-rR_chr12_4_36	HNI_chr10_1_44	Hd-rR	chr12	4	36	HNI	chr10	1	44	162	48.1	126	61.9
Hd-rR_chr12_4_36	HNI_chr10_2_35	Hd-rR	chr12	4	36	HNI	chr10	2	35	161	50.9	125	65.6
Hd-rR_chr12_4_36	HNI_chr10_3_18	Hd-rR	chr12	4	36	HNI	chr10	3	18	150	56	129	65.1
Hd-rR_chr12_4_36	HNI_chr11_1_16	Hd-rR	chr12	4	36	HNI	chr11	1	16	163	58.3	123	77.2
Hd-rR_chr12_4_36	HNI_chr12_1_94	Hd-rR	chr12	4	36	HNI	chr12	1	94	165	60.6	126	79.4
Hd-rR_chr12_4_36	HNI_chr19_1_17	Hd-rR	chr12	4	36	HNI	chr19	1	17	164	61	124	80.6
Hd-rR_chr12_4_36	HNI_chr21_1_13	Hd-rR	chr12	4	36	HNI	chr21	1	13	162	63	124	82.3
Hd-rR_chr12_4_36	HNI_chr5_1_27	Hd-rR	chr12	4	36	HNI	chr5	1	27	166	56.6	128	73.4
Hd-rR_chr12_4_36	HNI_chr5_2_12	Hd-rR	chr12	4	36	HNI	chr5	2	12	163	60.1	125	78.4
Hd-rR_chr12_4_36	HNI_chr5_3_12	Hd-rR	chr12	4	36	HNI	chr5	3	12	161	55.3	122	73
Hd-rR_chr12_4_36	HNI_chr6_1_10	Hd-rR	chr12	4	36	HNI	chr6	1	10	162	59.3	124	77.4
Hd-rR_chr12_4_36	HNI_chr7_1_72	Hd-rR	chr12	4	36	HNI	chr7	1	72	166	56.6	127	74
Hd-rR_chr12_4_36	HSOK_chr11_1_125	Hd-rR	chr12	4	36	HSOK	chr11	1	125	166	57.2	127	74.8
Hd-rR_chr12_4_36	HSOK_chr11_2_106	Hd-rR	chr12	4	36	HSOK	chr11	2	106	163	56.4	124	74.2
Hd-rR_chr12_4_36	HSOK_chr11_3_78	Hd-rR	chr12	4	36	HSOK	chr11	3	78	163	57.7	125	75.2
Hd-rR_chr12_4_36	HSOK_chr11_4_56	Hd-rR	chr12	4	36	HSOK	chr11	4	56	173	52	124	72.6
Hd-rR_chr12_4_36	HSOK_chr11_5_13	Hd-rR	chr12	4	36	HSOK	chr11	5	13	157	54.8	127	67.7
Hd-rR_chr12_4_36	HSOK_chr11_6_12	Hd-rR	chr12	4	36	HSOK	chr11	6	12	162	54.3	124	71
Hd-rR_chr12_4_36	HSOK_chr11_7_12	Hd-rR	chr12	4	36	HSOK	chr11	7	12	156	60.9	127	74.8
Hd-rR_chr12_4_36	HSOK_chr12_1_206	Hd-rR	chr12	4	36	HSOK	chr12	1	206	167	61.1	126	81
Hd-rR_chr12_4_36	HSOK_chr15_1_187	Hd-rR	chr12	4	36	HSOK	chr15	1	187	165	55.8	127	72.4
Hd-rR_chr12_4_36	HSOK_chr15_2_42	Hd-rR	chr12	4	36	HSOK	chr15	2	42	164	57.9	125	76
Hd-rR_chr12_4_36	HSOK_chr15_3_41	Hd-rR	chr12	4	36	HSOK	chr15	3	41	160	56.9	123	74
Hd-rR_chr12_4_36	HSOK_chr15_4_26	Hd-rR	chr12	4	36	HSOK	chr15	4	26	162	58	124	75.8
Hd-rR_chr12_4_36	HSOK_chr15_5_19	Hd-rR	chr12	4	36	HSOK	chr15	5	19	161	57.1	123	74.8
Hd-rR_chr12_4_36	HSOK_chr15_6_18	Hd-rR	chr12	4	36	HSOK	chr15	6	18	162	57.4	124	75
Hd-rR_chr12_4_36	HSOK_chr15_7_18	Hd-rR	chr12	4	36	HSOK	chr15	7	18	161	54	123	70.7
Hd-rR_chr12_4_36	HSOK_chr15_8_17	Hd-rR	chr12	4	36	HSOK	chr15	8	17	162	53.1	124	69.4
Hd-rR_chr12_4_36	HSOK_chr15_9_10	Hd-rR	chr12	4	36	HSOK	chr15	9	10	163	59.5	126	77
Hd-rR_chr12_4_36	HSOK_chr18_1_26	Hd-rR	chr12	4	36	HSOK	chr18	1	26	172	61	130	80.8
Hd-rR_chr12_4_36	HSOK_chr18_2_21	Hd-rR	chr12	4	36	HSOK	chr18	2	21	163	62	126	80.2
Hd-rR_chr12_4_36	HSOK_chr19_1_10	Hd-rR	chr12	4	36	HSOK	chr19	1	10	161	49.1	124	63.7
Hd-rR_chr12_4_36	HSOK_chr2_1_148	Hd-rR	chr12	4	36	HSOK	chr2	1	148	163	52.8	127	67.7
Hd-rR_chr12_4_36	HSOK_chr2_2_108	Hd-rR	chr12	4	36	HSOK	chr2	2	108	162	44.4	124	58.1
Hd-rR_chr12_4_36	HSOK_chr2_3_58	Hd-rR	chr12	4	36	HSOK	chr2	3	58	166	51.2	125	68
Hd-rR_chr12_4_36	HSOK_chr2_4_25	Hd-rR	chr12	4	36	HSOK	chr2	4	25	155	54.8	124	68.5
Hd-rR_chr12_4_36	HSOK_chr2_5_19	Hd-rR	chr12	4	36	HSOK	chr2	5	19	140	59.3	122	68
Hd-rR_chr12_4_36	HSOK_chr20_1_43	Hd-rR	chr12	4	36	HSOK	chr20	1	43	162	57.4	124	75
Hd-rR_chr12_4_36	HSOK_chr20_2_27	Hd-rR	chr12	4	36	HSOK	chr20	2	27	163	58.9	123	78
Hd-rR_chr12_4_36	HSOK_chr20_3_20	Hd-rR	chr12	4	36	HSOK	chr20	3	20	162	54.3	123	71.5
Hd-rR_chr12_4_36	HSOK_chr23_1_162	Hd-rR	chr12	4	36	HSOK	chr23	1	162	163	56.4	127	72.4
Hd-rR_chr12_4_36	HSOK_chr23_2_15	Hd-rR	chr12	4	36	HSOK	chr23	2	15	163	51.5	127	66.1
Hd-rR_chr12_4_36	HSOK_chr4_1_237	Hd-rR	chr12	4	36	HSOK	chr4	1	237	166	56	128	72.7
Hd-rR_chr12_4_36	HSOK_chr4_10_71	Hd-rR	chr12	4	36	HSOK	chr4	10	71	169	55.6	130	72.3
Hd-rR_chr12_4_36	HSOK_chr4_11_67	Hd-rR	chr12	4	36	HSOK	chr4	11	67	164	53.7	125	70.4
Hd-rR_chr12_4_36	HSOK_chr4_12_64	Hd-rR	chr12	4	36	HSOK	chr4	12	64	164	49.4	127	63.8
Hd-rR_chr12_4_36	HSOK_chr4_13_54	Hd-rR	chr12	4	36	HSOK	chr4	13	54	168	50.6	130	65.4
Hd-rR_chr12_4_36	HSOK_chr4_14_52	Hd-rR	chr12	4	36	HSOK	chr4	14	52	161	55.9	123	73.2
Hd-rR_chr12_4_36	HSOK_chr4_15_44	Hd-rR	chr12	4	36	HSOK	chr4	15	44	160	53.1	127	66.9
Hd-rR_chr12_4_36	HSOK_chr4_16_35	Hd-rR	chr12	4	36	HSOK	chr4	16	35	170	52.4	126	70.6
Hd-rR_chr12_4_36	HSOK_chr4_17_31	Hd-rR	chr12	4	36	HSOK	chr4	17	31	165	50.9	127	66.1
Hd-rR_chr12_4_36	HSOK_chr4_18_26	Hd-rR	chr12	4	36	HSOK	chr4	18	26	160	57.5	124	74.2
Hd-rR_chr12_4_36	HSOK_chr4_19_26	Hd-rR	chr12	4	36	HSOK	chr4	19	26	161	56.5	123	74
Hd-rR_chr12_4_36	HSOK_chr4_2_234	Hd-rR	chr12	4	36	HSOK	chr4	2	234	165	57	129	72.9
Hd-rR_chr12_4_36	HSOK_chr4_20_25	Hd-rR	chr12	4	36	HSOK	chr4	20	25	160	46.2	123	60.2
Hd-rR_chr12_4_36	HSOK_chr4_21_24	Hd-rR	chr12	4	36	HSOK	chr4	21	24	163	58.3	125	76
Hd-rR_chr12_4_36	HSOK_chr4_22_21	Hd-rR	chr12	4	36	HSOK	chr4	22	21	162	58	124	75.8
Hd-rR_chr12_4_36	HSOK_chr4_23_14	Hd-rR	chr12	4	36	HSOK	chr4	23	14	162	52.5	127	66.9
Hd-rR_chr12_4_36	HSOK_chr4_24_11	Hd-rR	chr12	4	36	HSOK	chr4	24	11	157	54.8	127	67.7
Hd-rR_chr12_4_36	HSOK_chr4_25_11	Hd-rR	chr12	4	36	HSOK	chr4	25	11	160	55.6	126	70.6
Hd-rR_chr12_4_36	HSOK_chr4_3_185	Hd-rR	chr12	4	36	HSOK	chr4	3	185	165	59.4	126	77.8
Hd-rR_chr12_4_36	HSOK_chr4_4_150	Hd-rR	chr12	4	36	HSOK	chr4	4	150	160	56.2	123	73.2
Hd-rR_chr12_4_36	HSOK_chr4_5_103	Hd-rR	chr12	4	36	HSOK	chr4	5	103	171	54.4	133	69.9
Hd-rR_chr12_4_36	HSOK_chr4_6_102	Hd-rR	chr12	4	36	HSOK	chr4	6	102	169	46.7	134	59
Hd-rR_chr12_4_36	HSOK_chr4_7_80	Hd-rR	chr12	4	36	HSOK	chr4	7	80	163	52.1	128	66.4
Hd-rR_chr12_4_36	HSOK_chr4_8_79	Hd-rR	chr12	4	36	HSOK	chr4	8	79	166	53.6	127	70.1
Hd-rR_chr12_4_36	HSOK_chr4_9_77	Hd-rR	chr12	4	36	HSOK	chr4	9	77	162	58.6	124	76.6
Hd-rR_chr12_4_36	HSOK_chr6_1_20	Hd-rR	chr12	4	36	HSOK	chr6	1	20	162	57.4	124	75
Hd-rR_chr12_4_36	HSOK_chr6_2_14	Hd-rR	chr12	4	36	HSOK	chr6	2	14	162	55.6	124	72.6
Hd-rR_chr12_4_36	HSOK_chr6_3_10	Hd-rR	chr12	4	36	HSOK	chr6	3	10	162	51.9	124	67.7
Hd-rR_chr12_4_36	HSOK_chr7_1_100	Hd-rR	chr12	4	36	HSOK	chr7	1	100	162	54.9	123	72.4
Hd-rR_chr12_4_36	HSOK_chr7_2_42	Hd-rR	chr12	4	36	HSOK	chr7	2	42	165	52.1	128	67.2
Hd-rR_chr12_4_36	HSOK_chr7_3_16	Hd-rR	chr12	4	36	HSOK	chr7	3	16	161	51.6	122	68
Hd-rR_chr12_4_36	HSOK_chr8_1_964	Hd-rR	chr12	4	36	HSOK	chr8	1	964	167	48.5	127	63.8
Hd-rR_chr12_4_36	HSOK_chr8_10_11	Hd-rR	chr12	4	36	HSOK	chr8	10	11	161	57.8	123	75.6
Hd-rR_chr12_4_36	HSOK_chr8_11_10	Hd-rR	chr12	4	36	HSOK	chr8	11	10	164	61.6	126	80.2
Hd-rR_chr12_4_36	HSOK_chr8_2_416	Hd-rR	chr12	4	36	HSOK	chr8	2	416	165	48.5	126	63.5
Hd-rR_chr12_4_36	HSOK_chr8_3_359	Hd-rR	chr12	4	36	HSOK	chr8	3	359	163	50.9	126	65.9
Hd-rR_chr12_4_36	HSOK_chr8_4_346	Hd-rR	chr12	4	36	HSOK	chr8	4	346	168	52.4	129	68.2
Hd-rR_chr12_4_36	HSOK_chr8_5_27	Hd-rR	chr12	4	36	HSOK	chr8	5	27	161	65.8	123	86.2
Hd-rR_chr12_4_36	HSOK_chr8_6_24	Hd-rR	chr12	4	36	HSOK	chr8	6	24	160	51.9	126	65.9
Hd-rR_chr12_4_36	HSOK_chr8_7_20	Hd-rR	chr12	4	36	HSOK	chr8	7	20	149	50.3	120	62.5
Hd-rR_chr12_4_36	HSOK_chr8_8_17	Hd-rR	chr12	4	36	HSOK	chr8	8	17	160	62.5	125	80
Hd-rR_chr12_4_36	HSOK_chr8_9_16	Hd-rR	chr12	4	36	HSOK	chr8	9	16	162	62.3	123	82.1
Hd-rR_chr12_4_36	REP	Hd-rR	chr12	4	36	REP				161	60.2	123	78.9
Hd-rR_chr12_5_14	Hd-rR_chr1_1_285	Hd-rR	chr12	5	14	Hd-rR	chr1	1	285	164	66.5	163	66.9
Hd-rR_chr12_5_14	Hd-rR_chr1_2_25	Hd-rR	chr12	5	14	Hd-rR	chr1	2	25	160	73.1	159	73.6
Hd-rR_chr12_5_14	Hd-rR_chr1_3_11	Hd-rR	chr12	5	14	Hd-rR	chr1	3	11	157	74.5	156	75
Hd-rR_chr12_5_14	Hd-rR_chr1_4_10	Hd-rR	chr12	5	14	Hd-rR	chr1	4	10	161	59	143	66.4
Hd-rR_chr12_5_14	Hd-rR_chr11_1_11	Hd-rR	chr12	5	14	Hd-rR	chr11	1	11	159	78.6	159	78.6
Hd-rR_chr12_5_14	Hd-rR_chr12_1_646	Hd-rR	chr12	5	14	Hd-rR	chr12	1	646	166	82.5	166	82.5
Hd-rR_chr12_5_14	Hd-rR_chr12_2_415	Hd-rR	chr12	5	14	Hd-rR	chr12	2	415	163	85.3	163	85.3
Hd-rR_chr12_5_14	Hd-rR_chr12_3_171	Hd-rR	chr12	5	14	Hd-rR	chr12	3	171	162	85.8	162	85.8
Hd-rR_chr12_5_14	Hd-rR_chr12_4_36	Hd-rR	chr12	5	14	Hd-rR	chr12	4	36	162	60.5	123	79.7
Hd-rR_chr12_5_14	Hd-rR_chr12_5_14	Hd-rR	chr12	5	14	Hd-rR	chr12	5	14	157	100	157	100
Hd-rR_chr12_5_14	Hd-rR_chr13_1_40	Hd-rR	chr12	5	14	Hd-rR	chr13	1	40	160	66.2	158	67.1
Hd-rR_chr12_5_14	Hd-rR_chr13_2_33	Hd-rR	chr12	5	14	Hd-rR	chr13	2	33	167	71.3	167	71.3
Hd-rR_chr12_5_14	Hd-rR_chr13_3_28	Hd-rR	chr12	5	14	Hd-rR	chr13	3	28	160	65	159	65.4
Hd-rR_chr12_5_14	Hd-rR_chr13_4_22	Hd-rR	chr12	5	14	Hd-rR	chr13	4	22	164	73.2	164	73.2
Hd-rR_chr12_5_14	Hd-rR_chr13_5_22	Hd-rR	chr12	5	14	Hd-rR	chr13	5	22	168	61.3	161	64
Hd-rR_chr12_5_14	Hd-rR_chr13_6_20	Hd-rR	chr12	5	14	Hd-rR	chr13	6	20	160	77.5	160	77.5
Hd-rR_chr12_5_14	Hd-rR_chr13_7_17	Hd-rR	chr12	5	14	Hd-rR	chr13	7	17	164	59.1	156	62.2
Hd-rR_chr12_5_14	Hd-rR_chr13_8_11	Hd-rR	chr12	5	14	Hd-rR	chr13	8	11	160	59.4	144	66
Hd-rR_chr12_5_14	Hd-rR_chr13_9_10	Hd-rR	chr12	5	14	Hd-rR	chr13	9	10	162	64.8	154	68.2
Hd-rR_chr12_5_14	Hd-rR_chr14_1_54	Hd-rR	chr12	5	14	Hd-rR	chr14	1	54	164	74.4	164	74.4
Hd-rR_chr12_5_14	Hd-rR_chr14_2_39	Hd-rR	chr12	5	14	Hd-rR	chr14	2	39	160	74.4	160	74.4
Hd-rR_chr12_5_14	Hd-rR_chr14_3_38	Hd-rR	chr12	5	14	Hd-rR	chr14	3	38	158	77.2	158	77.2
Hd-rR_chr12_5_14	Hd-rR_chr14_4_32	Hd-rR	chr12	5	14	Hd-rR	chr14	4	32	161	73.9	161	73.9
Hd-rR_chr12_5_14	Hd-rR_chr14_5_10	Hd-rR	chr12	5	14	Hd-rR	chr14	5	10	159	71.1	159	71.1
Hd-rR_chr12_5_14	Hd-rR_chr16_1_72	Hd-rR	chr12	5	14	Hd-rR	chr16	1	72	159	78.6	159	78.6
Hd-rR_chr12_5_14	Hd-rR_chr18_1_60	Hd-rR	chr12	5	14	Hd-rR	chr18	1	60	165	84.2	165	84.2
Hd-rR_chr12_5_14	Hd-rR_chr18_2_34	Hd-rR	chr12	5	14	Hd-rR	chr18	2	34	157	82.2	157	82.2
Hd-rR_chr12_5_14	Hd-rR_chr18_3_25	Hd-rR	chr12	5	14	Hd-rR	chr18	3	25	186	73.7	186	73.7
Hd-rR_chr12_5_14	Hd-rR_chr18_4_11	Hd-rR	chr12	5	14	Hd-rR	chr18	4	11	160	81.2	160	81.3
Hd-rR_chr12_5_14	Hd-rR_chr18_5_10	Hd-rR	chr12	5	14	Hd-rR	chr18	5	10	158	83.5	158	83.5
Hd-rR_chr12_5_14	Hd-rR_chr19_1_338	Hd-rR	chr12	5	14	Hd-rR	chr19	1	338	160	67.5	159	67.9
Hd-rR_chr12_5_14	Hd-rR_chr19_2_259	Hd-rR	chr12	5	14	Hd-rR	chr19	2	259	171	64.3	171	64.3
Hd-rR_chr12_5_14	Hd-rR_chr19_3_96	Hd-rR	chr12	5	14	Hd-rR	chr19	3	96	160	63.1	150	67.3
Hd-rR_chr12_5_14	Hd-rR_chr19_4_89	Hd-rR	chr12	5	14	Hd-rR	chr19	4	89	159	64.2	158	64.6
Hd-rR_chr12_5_14	Hd-rR_chr19_5_64	Hd-rR	chr12	5	14	Hd-rR	chr19	5	64	159	66.7	158	67.1
Hd-rR_chr12_5_14	Hd-rR_chr19_6_37	Hd-rR	chr12	5	14	Hd-rR	chr19	6	37	160	68.1	156	69.9
Hd-rR_chr12_5_14	Hd-rR_chr19_7_28	Hd-rR	chr12	5	14	Hd-rR	chr19	7	28	163	58.9	162	59.3
Hd-rR_chr12_5_14	Hd-rR_chr2_1_167	Hd-rR	chr12	5	14	Hd-rR	chr2	1	167	164	68.3	163	68.7
Hd-rR_chr12_5_14	Hd-rR_chr2_2_137	Hd-rR	chr12	5	14	Hd-rR	chr2	2	137	170	65.9	170	65.9
Hd-rR_chr12_5_14	Hd-rR_chr20_1_253	Hd-rR	chr12	5	14	Hd-rR	chr20	1	253	164	84.8	164	84.8
Hd-rR_chr12_5_14	Hd-rR_chr20_2_156	Hd-rR	chr12	5	14	Hd-rR	chr20	2	156	159	85.5	159	85.5
Hd-rR_chr12_5_14	Hd-rR_chr20_3_119	Hd-rR	chr12	5	14	Hd-rR	chr20	3	119	188	72.3	188	72.3
Hd-rR_chr12_5_14	Hd-rR_chr20_4_33	Hd-rR	chr12	5	14	Hd-rR	chr20	4	33	158	79.1	158	79.1
Hd-rR_chr12_5_14	Hd-rR_chr21a_1_274	Hd-rR	chr12	5	14	Hd-rR	chr21a	1	274	159	78.6	159	78.6
Hd-rR_chr12_5_14	Hd-rR_chr21a_2_13	Hd-rR	chr12	5	14	Hd-rR	chr21a	2	13	158	74.1	158	74.1
Hd-rR_chr12_5_14	Hd-rR_chr21m_1_91	Hd-rR	chr12	5	14	Hd-rR	chr21m	1	91	162	83.3	162	83.3
Hd-rR_chr12_5_14	Hd-rR_chr21m_2_35	Hd-rR	chr12	5	14	Hd-rR	chr21m	2	35	162	79	161	79.5
Hd-rR_chr12_5_14	Hd-rR_chr21m_3_35	Hd-rR	chr12	5	14	Hd-rR	chr21m	3	35	159	83.6	158	84.2
Hd-rR_chr12_5_14	Hd-rR_chr21m_4_29	Hd-rR	chr12	5	14	Hd-rR	chr21m	4	29	161	83.2	160	83.8
Hd-rR_chr12_5_14	Hd-rR_chr21m_5_29	Hd-rR	chr12	5	14	Hd-rR	chr21m	5	29	158	84.2	158	84.2
Hd-rR_chr12_5_14	Hd-rR_chr21m_6_14	Hd-rR	chr12	5	14	Hd-rR	chr21m	6	14	170	69.4	170	69.4
Hd-rR_chr12_5_14	Hd-rR_chr22_1_164	Hd-rR	chr12	5	14	Hd-rR	chr22	1	164	159	64.8	159	64.8
Hd-rR_chr12_5_14	Hd-rR_chr22_2_51	Hd-rR	chr12	5	14	Hd-rR	chr22	2	51	161	69.6	160	70
Hd-rR_chr12_5_14	Hd-rR_chr22_3_47	Hd-rR	chr12	5	14	Hd-rR	chr22	3	47	161	62.1	154	64.9
Hd-rR_chr12_5_14	Hd-rR_chr22_4_38	Hd-rR	chr12	5	14	Hd-rR	chr22	4	38	169	63.3	168	63.7
Hd-rR_chr12_5_14	Hd-rR_chr22_5_21	Hd-rR	chr12	5	14	Hd-rR	chr22	5	21	165	61.2	165	61.2
Hd-rR_chr12_5_14	Hd-rR_chr22_6_16	Hd-rR	chr12	5	14	Hd-rR	chr22	6	16	159	64.8	155	66.5
Hd-rR_chr12_5_14	Hd-rR_chr22_7_11	Hd-rR	chr12	5	14	Hd-rR	chr22	7	11	159	65.4	156	66.7
Hd-rR_chr12_5_14	Hd-rR_chr22_8_10	Hd-rR	chr12	5	14	Hd-rR	chr22	8	10	164	57.3	145	64.8
Hd-rR_chr12_5_14	Hd-rR_chr22_9_10	Hd-rR	chr12	5	14	Hd-rR	chr22	9	10	158	69	157	69.4
Hd-rR_chr12_5_14	Hd-rR_chr23_1_26	Hd-rR	chr12	5	14	Hd-rR	chr23	1	26	162	69.8	162	69.8
Hd-rR_chr12_5_14	Hd-rR_chr3_1_295	Hd-rR	chr12	5	14	Hd-rR	chr3	1	295	158	68.4	157	68.8
Hd-rR_chr12_5_14	Hd-rR_chr3_2_49	Hd-rR	chr12	5	14	Hd-rR	chr3	2	49	159	67.9	158	68.4
Hd-rR_chr12_5_14	Hd-rR_chr4_1_47	Hd-rR	chr12	5	14	Hd-rR	chr4	1	47	160	78.1	160	78.1
Hd-rR_chr12_5_14	Hd-rR_chr4_2_12	Hd-rR	chr12	5	14	Hd-rR	chr4	2	12	158	73.4	158	73.4
Hd-rR_chr12_5_14	Hd-rR_chr6_1_47	Hd-rR	chr12	5	14	Hd-rR	chr6	1	47	162	75.3	162	75.3
Hd-rR_chr12_5_14	Hd-rR_chr8_1_178	Hd-rR	chr12	5	14	Hd-rR	chr8	1	178	159	69.8	158	70.3
Hd-rR_chr12_5_14	Hd-rR_chr8_2_131	Hd-rR	chr12	5	14	Hd-rR	chr8	2	131	162	67.9	161	68.3
Hd-rR_chr12_5_14	Hd-rR_chr8_3_18	Hd-rR	chr12	5	14	Hd-rR	chr8	3	18	159	66.7	158	67.1
Hd-rR_chr12_5_14	Hd-rR_chr8_4_15	Hd-rR	chr12	5	14	Hd-rR	chr8	4	15	158	54.4	140	61.4
Hd-rR_chr12_5_14	Hd-rR_chr8_5_14	Hd-rR	chr12	5	14	Hd-rR	chr8	5	14	161	66.5	160	66.9
Hd-rR_chr12_5_14	Hd-rR_chr8_6_14	Hd-rR	chr12	5	14	Hd-rR	chr8	6	14	160	66.2	159	66.7
Hd-rR_chr12_5_14	Hd-rR_chr9_1_148	Hd-rR	chr12	5	14	Hd-rR	chr9	1	148	161	73.9	161	73.9
Hd-rR_chr12_5_14	Hd-rR_chr9_2_45	Hd-rR	chr12	5	14	Hd-rR	chr9	2	45	162	76.5	162	76.5
Hd-rR_chr12_5_14	Hd-rR_chr9_3_22	Hd-rR	chr12	5	14	Hd-rR	chr9	3	22	164	72	164	72
Hd-rR_chr12_5_14	Hd-rR_chr9_4_12	Hd-rR	chr12	5	14	Hd-rR	chr9	4	12	165	75.8	165	75.8
Hd-rR_chr12_5_14	HNI_chr10_1_44	Hd-rR	chr12	5	14	HNI	chr10	1	44	158	63.3	155	64.5
Hd-rR_chr12_5_14	HNI_chr10_2_35	Hd-rR	chr12	5	14	HNI	chr10	2	35	161	64	158	65.2
Hd-rR_chr12_5_14	HNI_chr10_3_18	Hd-rR	chr12	5	14	HNI	chr10	3	18	164	54.9	145	62.1
Hd-rR_chr12_5_14	HNI_chr11_1_16	Hd-rR	chr12	5	14	HNI	chr11	1	16	161	75.2	159	76.1
Hd-rR_chr12_5_14	HNI_chr12_1_94	Hd-rR	chr12	5	14	HNI	chr12	1	94	163	87.1	163	87.1
Hd-rR_chr12_5_14	HNI_chr19_1_17	Hd-rR	chr12	5	14	HNI	chr19	1	17	163	81.6	163	81.6
Hd-rR_chr12_5_14	HNI_chr21_1_13	Hd-rR	chr12	5	14	HNI	chr21	1	13	158	86.1	158	86.1
Hd-rR_chr12_5_14	HNI_chr5_1_27	Hd-rR	chr12	5	14	HNI	chr5	1	27	165	72.7	165	72.7
Hd-rR_chr12_5_14	HNI_chr5_2_12	Hd-rR	chr12	5	14	HNI	chr5	2	12	161	76.4	161	76.4
Hd-rR_chr12_5_14	HNI_chr5_3_12	Hd-rR	chr12	5	14	HNI	chr5	3	12	160	74.4	160	74.4
Hd-rR_chr12_5_14	HNI_chr6_1_10	Hd-rR	chr12	5	14	HNI	chr6	1	10	160	78.1	160	78.1
Hd-rR_chr12_5_14	HNI_chr7_1_72	Hd-rR	chr12	5	14	HNI	chr7	1	72	168	73.2	168	73.2
Hd-rR_chr12_5_14	HSOK_chr11_1_125	Hd-rR	chr12	5	14	HSOK	chr11	1	125	164	76.2	163	76.7
Hd-rR_chr12_5_14	HSOK_chr11_2_106	Hd-rR	chr12	5	14	HSOK	chr11	2	106	161	74.5	160	75
Hd-rR_chr12_5_14	HSOK_chr11_3_78	Hd-rR	chr12	5	14	HSOK	chr11	3	78	161	74.5	161	74.5
Hd-rR_chr12_5_14	HSOK_chr11_4_56	Hd-rR	chr12	5	14	HSOK	chr11	4	56	169	70.4	168	70.8
Hd-rR_chr12_5_14	HSOK_chr11_5_13	Hd-rR	chr12	5	14	HSOK	chr11	5	13	162	67.9	157	70.1
Hd-rR_chr12_5_14	HSOK_chr11_6_12	Hd-rR	chr12	5	14	HSOK	chr11	6	12	159	71.1	158	71.5
Hd-rR_chr12_5_14	HSOK_chr11_7_12	Hd-rR	chr12	5	14	HSOK	chr11	7	12	161	71.4	156	73.7
Hd-rR_chr12_5_14	HSOK_chr12_1_206	Hd-rR	chr12	5	14	HSOK	chr12	1	206	160	86.9	160	86.9
Hd-rR_chr12_5_14	HSOK_chr15_1_187	Hd-rR	chr12	5	14	HSOK	chr15	1	187	163	73	163	73
Hd-rR_chr12_5_14	HSOK_chr15_2_42	Hd-rR	chr12	5	14	HSOK	chr15	2	42	161	74.5	161	74.5
Hd-rR_chr12_5_14	HSOK_chr15_3_41	Hd-rR	chr12	5	14	HSOK	chr15	3	41	160	75	160	75
Hd-rR_chr12_5_14	HSOK_chr15_4_26	Hd-rR	chr12	5	14	HSOK	chr15	4	26	162	73.5	162	73.5
Hd-rR_chr12_5_14	HSOK_chr15_5_19	Hd-rR	chr12	5	14	HSOK	chr15	5	19	158	77.8	158	77.8
Hd-rR_chr12_5_14	HSOK_chr15_6_18	Hd-rR	chr12	5	14	HSOK	chr15	6	18	164	73.2	164	73.2
Hd-rR_chr12_5_14	HSOK_chr15_7_18	Hd-rR	chr12	5	14	HSOK	chr15	7	18	160	74.4	160	74.4
Hd-rR_chr12_5_14	HSOK_chr15_8_17	Hd-rR	chr12	5	14	HSOK	chr15	8	17	160	71.2	160	71.3
Hd-rR_chr12_5_14	HSOK_chr15_9_10	Hd-rR	chr12	5	14	HSOK	chr15	9	10	164	72.6	164	72.6
Hd-rR_chr12_5_14	HSOK_chr18_1_26	Hd-rR	chr12	5	14	HSOK	chr18	1	26	170	80	170	80
Hd-rR_chr12_5_14	HSOK_chr18_2_21	Hd-rR	chr12	5	14	HSOK	chr18	2	21	161	85.1	161	85.1
Hd-rR_chr12_5_14	HSOK_chr19_1_10	Hd-rR	chr12	5	14	HSOK	chr19	1	10	161	67.7	158	69
Hd-rR_chr12_5_14	HSOK_chr2_1_148	Hd-rR	chr12	5	14	HSOK	chr2	1	148	159	71.1	159	71.1
Hd-rR_chr12_5_14	HSOK_chr2_2_108	Hd-rR	chr12	5	14	HSOK	chr2	2	108	162	63	162	63
Hd-rR_chr12_5_14	HSOK_chr2_3_58	Hd-rR	chr12	5	14	HSOK	chr2	3	58	160	68.8	160	68.8
Hd-rR_chr12_5_14	HSOK_chr2_4_25	Hd-rR	chr12	5	14	HSOK	chr2	4	25	159	66.7	152	69.7
Hd-rR_chr12_5_14	HSOK_chr2_5_19	Hd-rR	chr12	5	14	HSOK	chr2	5	19	157	59.9	135	69.6
Hd-rR_chr12_5_14	HSOK_chr20_1_43	Hd-rR	chr12	5	14	HSOK	chr20	1	43	161	75.2	161	75.2
Hd-rR_chr12_5_14	HSOK_chr20_2_27	Hd-rR	chr12	5	14	HSOK	chr20	2	27	159	82.4	159	82.4
Hd-rR_chr12_5_14	HSOK_chr20_3_20	Hd-rR	chr12	5	14	HSOK	chr20	3	20	158	80.4	158	80.4
Hd-rR_chr12_5_14	HSOK_chr23_1_162	Hd-rR	chr12	5	14	HSOK	chr23	1	162	161	71.4	161	71.4
Hd-rR_chr12_5_14	HSOK_chr23_2_15	Hd-rR	chr12	5	14	HSOK	chr23	2	15	161	69.6	160	70
Hd-rR_chr12_5_14	HSOK_chr4_1_237	Hd-rR	chr12	5	14	HSOK	chr4	1	237	163	74.2	163	74.2
Hd-rR_chr12_5_14	HSOK_chr4_10_71	Hd-rR	chr12	5	14	HSOK	chr4	10	71	169	68.6	169	68.6
Hd-rR_chr12_5_14	HSOK_chr4_11_67	Hd-rR	chr12	5	14	HSOK	chr4	11	67	162	71	160	71.9
Hd-rR_chr12_5_14	HSOK_chr4_12_64	Hd-rR	chr12	5	14	HSOK	chr4	12	64	158	65.2	157	65.6
Hd-rR_chr12_5_14	HSOK_chr4_13_54	Hd-rR	chr12	5	14	HSOK	chr4	13	54	167	70.7	167	70.7
Hd-rR_chr12_5_14	HSOK_chr4_14_52	Hd-rR	chr12	5	14	HSOK	chr4	14	52	159	73	159	73
Hd-rR_chr12_5_14	HSOK_chr4_15_44	Hd-rR	chr12	5	14	HSOK	chr4	15	44	160	62.5	153	65.4
Hd-rR_chr12_5_14	HSOK_chr4_16_35	Hd-rR	chr12	5	14	HSOK	chr4	16	35	168	68.5	168	68.5
Hd-rR_chr12_5_14	HSOK_chr4_17_31	Hd-rR	chr12	5	14	HSOK	chr4	17	31	164	68.9	164	68.9
Hd-rR_chr12_5_14	HSOK_chr4_18_26	Hd-rR	chr12	5	14	HSOK	chr4	18	26	159	74.2	159	74.2
Hd-rR_chr12_5_14	HSOK_chr4_19_26	Hd-rR	chr12	5	14	HSOK	chr4	19	26	161	75.8	161	75.8
Hd-rR_chr12_5_14	HSOK_chr4_2_234	Hd-rR	chr12	5	14	HSOK	chr4	2	234	163	73.6	163	73.6
Hd-rR_chr12_5_14	HSOK_chr4_20_25	Hd-rR	chr12	5	14	HSOK	chr4	20	25	158	65.2	158	65.2
Hd-rR_chr12_5_14	HSOK_chr4_21_24	Hd-rR	chr12	5	14	HSOK	chr4	21	24	161	74.5	161	74.5
Hd-rR_chr12_5_14	HSOK_chr4_22_21	Hd-rR	chr12	5	14	HSOK	chr4	22	21	162	72.8	162	72.8
Hd-rR_chr12_5_14	HSOK_chr4_23_14	Hd-rR	chr12	5	14	HSOK	chr4	23	14	160	70.6	160	70.6
Hd-rR_chr12_5_14	HSOK_chr4_24_11	Hd-rR	chr12	5	14	HSOK	chr4	24	11	161	68.9	156	71.2
Hd-rR_chr12_5_14	HSOK_chr4_25_11	Hd-rR	chr12	5	14	HSOK	chr4	25	11	159	69.2	159	69.2
Hd-rR_chr12_5_14	HSOK_chr4_3_185	Hd-rR	chr12	5	14	HSOK	chr4	3	185	163	75.5	163	75.5
Hd-rR_chr12_5_14	HSOK_chr4_4_150	Hd-rR	chr12	5	14	HSOK	chr4	4	150	160	73.8	160	73.8
Hd-rR_chr12_5_14	HSOK_chr4_5_103	Hd-rR	chr12	5	14	HSOK	chr4	5	103	171	69	171	69
Hd-rR_chr12_5_14	HSOK_chr4_6_102	Hd-rR	chr12	5	14	HSOK	chr4	6	102	163	62	160	63.1
Hd-rR_chr12_5_14	HSOK_chr4_7_80	Hd-rR	chr12	5	14	HSOK	chr4	7	80	161	68.9	158	70.3
Hd-rR_chr12_5_14	HSOK_chr4_8_79	Hd-rR	chr12	5	14	HSOK	chr4	8	79	162	72.2	162	72.2
Hd-rR_chr12_5_14	HSOK_chr4_9_77	Hd-rR	chr12	5	14	HSOK	chr4	9	77	160	75.6	160	75.6
Hd-rR_chr12_5_14	HSOK_chr6_1_20	Hd-rR	chr12	5	14	HSOK	chr6	1	20	159	74.8	159	74.8
Hd-rR_chr12_5_14	HSOK_chr6_2_14	Hd-rR	chr12	5	14	HSOK	chr6	2	14	158	72.2	158	72.2
Hd-rR_chr12_5_14	HSOK_chr6_3_10	Hd-rR	chr12	5	14	HSOK	chr6	3	10	163	70.6	163	70.6
Hd-rR_chr12_5_14	HSOK_chr7_1_100	Hd-rR	chr12	5	14	HSOK	chr7	1	100	163	74.2	162	74.7
Hd-rR_chr12_5_14	HSOK_chr7_2_42	Hd-rR	chr12	5	14	HSOK	chr7	2	42	167	71.3	167	71.3
Hd-rR_chr12_5_14	HSOK_chr7_3_16	Hd-rR	chr12	5	14	HSOK	chr7	3	16	160	71.9	159	72.3
Hd-rR_chr12_5_14	HSOK_chr8_1_964	Hd-rR	chr12	5	14	HSOK	chr8	1	964	165	64.8	163	65.6
Hd-rR_chr12_5_14	HSOK_chr8_10_11	Hd-rR	chr12	5	14	HSOK	chr8	10	11	158	77.8	157	78.3
Hd-rR_chr12_5_14	HSOK_chr8_11_10	Hd-rR	chr12	5	14	HSOK	chr8	11	10	160	83.1	160	83.1
Hd-rR_chr12_5_14	HSOK_chr8_2_416	Hd-rR	chr12	5	14	HSOK	chr8	2	416	161	68.3	160	68.8
Hd-rR_chr12_5_14	HSOK_chr8_3_359	Hd-rR	chr12	5	14	HSOK	chr8	3	359	159	67.9	158	68.4
Hd-rR_chr12_5_14	HSOK_chr8_4_346	Hd-rR	chr12	5	14	HSOK	chr8	4	346	164	72	163	72.4
Hd-rR_chr12_5_14	HSOK_chr8_5_27	Hd-rR	chr12	5	14	HSOK	chr8	5	27	160	83.1	160	83.1
Hd-rR_chr12_5_14	HSOK_chr8_6_24	Hd-rR	chr12	5	14	HSOK	chr8	6	24	162	66	155	69
Hd-rR_chr12_5_14	HSOK_chr8_7_20	Hd-rR	chr12	5	14	HSOK	chr8	7	20	165	54.5	146	61.6
Hd-rR_chr12_5_14	HSOK_chr8_8_17	Hd-rR	chr12	5	14	HSOK	chr8	8	17	157	82.8	157	82.8
Hd-rR_chr12_5_14	HSOK_chr8_9_16	Hd-rR	chr12	5	14	HSOK	chr8	9	16	159	83.6	158	84.2
Hd-rR_chr12_5_14	REP	Hd-rR	chr12	5	14	REP				157	80.3	157	80.3
Hd-rR_chr13_1_40	Hd-rR_chr1_1_285	Hd-rR	chr13	1	40	Hd-rR	chr1	1	285	150	88	149	88.6
Hd-rR_chr13_1_40	Hd-rR_chr1_2_25	Hd-rR	chr13	1	40	Hd-rR	chr1	2	25	148	83.8	147	84.4
Hd-rR_chr13_1_40	Hd-rR_chr1_3_11	Hd-rR	chr13	1	40	Hd-rR	chr1	3	11	149	77.2	148	77.7
Hd-rR_chr13_1_40	Hd-rR_chr1_4_10	Hd-rR	chr13	1	40	Hd-rR	chr1	4	10	147	75.5	129	86
Hd-rR_chr13_1_40	Hd-rR_chr11_1_11	Hd-rR	chr13	1	40	Hd-rR	chr11	1	11	158	74.1	156	75
Hd-rR_chr13_1_40	Hd-rR_chr12_1_646	Hd-rR	chr13	1	40	Hd-rR	chr12	1	646	166	66.9	160	69.4
Hd-rR_chr13_1_40	Hd-rR_chr12_2_415	Hd-rR	chr13	1	40	Hd-rR	chr12	2	415	164	65.9	158	68.4
Hd-rR_chr13_1_40	Hd-rR_chr12_3_171	Hd-rR	chr13	1	40	Hd-rR	chr12	3	171	163	65	160	66.3
Hd-rR_chr13_1_40	Hd-rR_chr12_4_36	Hd-rR	chr13	1	40	Hd-rR	chr12	4	36	165	49.7	126	65.1
Hd-rR_chr13_1_40	Hd-rR_chr12_5_14	Hd-rR	chr13	1	40	Hd-rR	chr12	5	14	159	66.7	157	67.5
Hd-rR_chr13_1_40	Hd-rR_chr13_1_40	Hd-rR	chr13	1	40	Hd-rR	chr13	1	40	146	100	146	100
Hd-rR_chr13_1_40	Hd-rR_chr13_2_33	Hd-rR	chr13	1	40	Hd-rR	chr13	2	33	164	69.5	162	70.4
Hd-rR_chr13_1_40	Hd-rR_chr13_3_28	Hd-rR	chr13	1	40	Hd-rR	chr13	3	28	149	81.9	148	82.4
Hd-rR_chr13_1_40	Hd-rR_chr13_4_22	Hd-rR	chr13	1	40	Hd-rR	chr13	4	22	164	67.1	162	67.9
Hd-rR_chr13_1_40	Hd-rR_chr13_5_22	Hd-rR	chr13	1	40	Hd-rR	chr13	5	22	151	76.8	144	80.6
Hd-rR_chr13_1_40	Hd-rR_chr13_6_20	Hd-rR	chr13	1	40	Hd-rR	chr13	6	20	158	70.9	156	71.8
Hd-rR_chr13_1_40	Hd-rR_chr13_7_17	Hd-rR	chr13	1	40	Hd-rR	chr13	7	17	149	77.9	143	81.1
Hd-rR_chr13_1_40	Hd-rR_chr13_8_11	Hd-rR	chr13	1	40	Hd-rR	chr13	8	11	148	75	132	84.1
Hd-rR_chr13_1_40	Hd-rR_chr13_9_10	Hd-rR	chr13	1	40	Hd-rR	chr13	9	10	146	80.8	140	84.3
Hd-rR_chr13_1_40	Hd-rR_chr14_1_54	Hd-rR	chr13	1	40	Hd-rR	chr14	1	54	162	69.8	160	70.6
Hd-rR_chr13_1_40	Hd-rR_chr14_2_39	Hd-rR	chr13	1	40	Hd-rR	chr14	2	39	159	71.7	157	72.6
Hd-rR_chr13_1_40	Hd-rR_chr14_3_38	Hd-rR	chr13	1	40	Hd-rR	chr14	3	38	157	67.5	155	68.4
Hd-rR_chr13_1_40	Hd-rR_chr14_4_32	Hd-rR	chr13	1	40	Hd-rR	chr14	4	32	161	71.4	159	72.3
Hd-rR_chr13_1_40	Hd-rR_chr14_5_10	Hd-rR	chr13	1	40	Hd-rR	chr14	5	10	149	75.8	147	76.9
Hd-rR_chr13_1_40	Hd-rR_chr16_1_72	Hd-rR	chr13	1	40	Hd-rR	chr16	1	72	158	75.3	156	76.3
Hd-rR_chr13_1_40	Hd-rR_chr18_1_60	Hd-rR	chr13	1	40	Hd-rR	chr18	1	60	165	67.9	163	68.7
Hd-rR_chr13_1_40	Hd-rR_chr18_2_34	Hd-rR	chr13	1	40	Hd-rR	chr18	2	34	151	70.9	149	71.8
Hd-rR_chr13_1_40	Hd-rR_chr18_3_25	Hd-rR	chr13	1	40	Hd-rR	chr18	3	25	188	61.7	186	62.4
Hd-rR_chr13_1_40	Hd-rR_chr18_4_11	Hd-rR	chr13	1	40	Hd-rR	chr18	4	11	162	69.1	160	70
Hd-rR_chr13_1_40	Hd-rR_chr18_5_10	Hd-rR	chr13	1	40	Hd-rR	chr18	5	10	162	64.8	159	66
Hd-rR_chr13_1_40	Hd-rR_chr19_1_338	Hd-rR	chr13	1	40	Hd-rR	chr19	1	338	148	85.8	147	86.4
Hd-rR_chr13_1_40	Hd-rR_chr19_2_259	Hd-rR	chr13	1	40	Hd-rR	chr19	2	259	153	80.4	151	81.5
Hd-rR_chr13_1_40	Hd-rR_chr19_3_96	Hd-rR	chr13	1	40	Hd-rR	chr19	3	96	148	79.1	140	83.6
Hd-rR_chr13_1_40	Hd-rR_chr19_4_89	Hd-rR	chr13	1	40	Hd-rR	chr19	4	89	148	83.8	147	84.4
Hd-rR_chr13_1_40	Hd-rR_chr19_5_64	Hd-rR	chr13	1	40	Hd-rR	chr19	5	64	149	83.2	148	83.8
Hd-rR_chr13_1_40	Hd-rR_chr19_6_37	Hd-rR	chr13	1	40	Hd-rR	chr19	6	37	146	82.9	144	84
Hd-rR_chr13_1_40	Hd-rR_chr19_7_28	Hd-rR	chr13	1	40	Hd-rR	chr19	7	28	149	73.2	148	73.6
Hd-rR_chr13_1_40	Hd-rR_chr2_1_167	Hd-rR	chr13	1	40	Hd-rR	chr2	1	167	164	63.4	162	64.2
Hd-rR_chr13_1_40	Hd-rR_chr2_2_137	Hd-rR	chr13	1	40	Hd-rR	chr2	2	137	162	67.9	161	68.3
Hd-rR_chr13_1_40	Hd-rR_chr20_1_253	Hd-rR	chr13	1	40	Hd-rR	chr20	1	253	164	68.3	162	69.1
Hd-rR_chr13_1_40	Hd-rR_chr20_2_156	Hd-rR	chr13	1	40	Hd-rR	chr20	2	156	159	67.3	157	68.2
Hd-rR_chr13_1_40	Hd-rR_chr20_3_119	Hd-rR	chr13	1	40	Hd-rR	chr20	3	119	188	61.2	185	62.2
Hd-rR_chr13_1_40	Hd-rR_chr20_4_33	Hd-rR	chr13	1	40	Hd-rR	chr20	4	33	152	69.1	150	70
Hd-rR_chr13_1_40	Hd-rR_chr21a_1_274	Hd-rR	chr13	1	40	Hd-rR	chr21a	1	274	159	73.6	157	74.5
Hd-rR_chr13_1_40	Hd-rR_chr21a_2_13	Hd-rR	chr13	1	40	Hd-rR	chr21a	2	13	158	72.2	156	73.1
Hd-rR_chr13_1_40	Hd-rR_chr21m_1_91	Hd-rR	chr13	1	40	Hd-rR	chr21m	1	91	169	67.5	167	68.3
Hd-rR_chr13_1_40	Hd-rR_chr21m_2_35	Hd-rR	chr13	1	40	Hd-rR	chr21m	2	35	164	63.4	163	63.8
Hd-rR_chr13_1_40	Hd-rR_chr21m_3_35	Hd-rR	chr13	1	40	Hd-rR	chr21m	3	35	161	66.5	160	66.9
Hd-rR_chr13_1_40	Hd-rR_chr21m_4_29	Hd-rR	chr13	1	40	Hd-rR	chr21m	4	29	163	66.3	162	66.7
Hd-rR_chr13_1_40	Hd-rR_chr21m_5_29	Hd-rR	chr13	1	40	Hd-rR	chr21m	5	29	161	67.1	159	67.9
Hd-rR_chr13_1_40	Hd-rR_chr21m_6_14	Hd-rR	chr13	1	40	Hd-rR	chr21m	6	14	172	64.5	171	64.9
Hd-rR_chr13_1_40	Hd-rR_chr22_1_164	Hd-rR	chr13	1	40	Hd-rR	chr22	1	164	149	87.2	146	89
Hd-rR_chr13_1_40	Hd-rR_chr22_2_51	Hd-rR	chr13	1	40	Hd-rR	chr22	2	51	147	86.4	146	87
Hd-rR_chr13_1_40	Hd-rR_chr22_3_47	Hd-rR	chr13	1	40	Hd-rR	chr22	3	47	150	80	143	83.9
Hd-rR_chr13_1_40	Hd-rR_chr22_4_38	Hd-rR	chr13	1	40	Hd-rR	chr22	4	38	158	77.2	157	77.7
Hd-rR_chr13_1_40	Hd-rR_chr22_5_21	Hd-rR	chr13	1	40	Hd-rR	chr22	5	21	149	81.2	148	81.8
Hd-rR_chr13_1_40	Hd-rR_chr22_6_16	Hd-rR	chr13	1	40	Hd-rR	chr22	6	16	146	85.6	144	86.8
Hd-rR_chr13_1_40	Hd-rR_chr22_7_11	Hd-rR	chr13	1	40	Hd-rR	chr22	7	11	147	81.6	144	83.3
Hd-rR_chr13_1_40	Hd-rR_chr22_8_10	Hd-rR	chr13	1	40	Hd-rR	chr22	8	10	150	73.3	132	83.3
Hd-rR_chr13_1_40	Hd-rR_chr22_9_10	Hd-rR	chr13	1	40	Hd-rR	chr22	9	10	150	84.7	149	85.2
Hd-rR_chr13_1_40	Hd-rR_chr23_1_26	Hd-rR	chr13	1	40	Hd-rR	chr23	1	26	160	65	159	65.4
Hd-rR_chr13_1_40	Hd-rR_chr3_1_295	Hd-rR	chr13	1	40	Hd-rR	chr3	1	295	148	85.1	147	85.7
Hd-rR_chr13_1_40	Hd-rR_chr3_2_49	Hd-rR	chr13	1	40	Hd-rR	chr3	2	49	148	87.8	147	88.4
Hd-rR_chr13_1_40	Hd-rR_chr4_1_47	Hd-rR	chr13	1	40	Hd-rR	chr4	1	47	158	72.8	156	73.7
Hd-rR_chr13_1_40	Hd-rR_chr4_2_12	Hd-rR	chr13	1	40	Hd-rR	chr4	2	12	148	77.7	146	78.8
Hd-rR_chr13_1_40	Hd-rR_chr6_1_47	Hd-rR	chr13	1	40	Hd-rR	chr6	1	47	160	73.8	158	74.7
Hd-rR_chr13_1_40	Hd-rR_chr8_1_178	Hd-rR	chr13	1	40	Hd-rR	chr8	1	178	148	85.8	147	86.4
Hd-rR_chr13_1_40	Hd-rR_chr8_2_131	Hd-rR	chr13	1	40	Hd-rR	chr8	2	131	151	82.1	149	83.2
Hd-rR_chr13_1_40	Hd-rR_chr8_3_18	Hd-rR	chr13	1	40	Hd-rR	chr8	3	18	148	83.1	147	83.7
Hd-rR_chr13_1_40	Hd-rR_chr8_4_15	Hd-rR	chr13	1	40	Hd-rR	chr8	4	15	147	74.8	129	85.3
Hd-rR_chr13_1_40	Hd-rR_chr8_5_14	Hd-rR	chr13	1	40	Hd-rR	chr8	5	14	148	83.1	147	83.7
Hd-rR_chr13_1_40	Hd-rR_chr8_6_14	Hd-rR	chr13	1	40	Hd-rR	chr8	6	14	150	80.7	149	81.2
Hd-rR_chr13_1_40	Hd-rR_chr9_1_148	Hd-rR	chr13	1	40	Hd-rR	chr9	1	148	149	84.6	147	85.7
Hd-rR_chr13_1_40	Hd-rR_chr9_2_45	Hd-rR	chr13	1	40	Hd-rR	chr9	2	45	159	72.3	157	73.2
Hd-rR_chr13_1_40	Hd-rR_chr9_3_22	Hd-rR	chr13	1	40	Hd-rR	chr9	3	22	153	73.9	151	74.8
Hd-rR_chr13_1_40	Hd-rR_chr9_4_12	Hd-rR	chr13	1	40	Hd-rR	chr9	4	12	160	67.5	158	68.4
Hd-rR_chr13_1_40	HNI_chr10_1_44	Hd-rR	chr13	1	40	HNI	chr10	1	44	147	83.7	144	85.4
Hd-rR_chr13_1_40	HNI_chr10_2_35	Hd-rR	chr13	1	40	HNI	chr10	2	35	147	85	144	86.8
Hd-rR_chr13_1_40	HNI_chr10_3_18	Hd-rR	chr13	1	40	HNI	chr10	3	18	146	77.4	129	87.6
Hd-rR_chr13_1_40	HNI_chr11_1_16	Hd-rR	chr13	1	40	HNI	chr11	1	16	160	70.6	160	70.6
Hd-rR_chr13_1_40	HNI_chr12_1_94	Hd-rR	chr13	1	40	HNI	chr12	1	94	163	66.9	161	67.7
Hd-rR_chr13_1_40	HNI_chr19_1_17	Hd-rR	chr13	1	40	HNI	chr19	1	17	167	65.3	165	66.1
Hd-rR_chr13_1_40	HNI_chr21_1_13	Hd-rR	chr13	1	40	HNI	chr21	1	13	159	70.4	157	71.3
Hd-rR_chr13_1_40	HNI_chr5_1_27	Hd-rR	chr13	1	40	HNI	chr5	1	27	160	70	158	70.9
Hd-rR_chr13_1_40	HNI_chr5_2_12	Hd-rR	chr13	1	40	HNI	chr5	2	12	159	70.4	157	71.3
Hd-rR_chr13_1_40	HNI_chr5_3_12	Hd-rR	chr13	1	40	HNI	chr5	3	12	160	71.2	158	72.2
Hd-rR_chr13_1_40	HNI_chr6_1_10	Hd-rR	chr13	1	40	HNI	chr6	1	10	159	73	157	73.9
Hd-rR_chr13_1_40	HNI_chr7_1_72	Hd-rR	chr13	1	40	HNI	chr7	1	72	163	71.8	161	72.7
Hd-rR_chr13_1_40	HSOK_chr11_1_125	Hd-rR	chr13	1	40	HSOK	chr11	1	125	161	71.4	160	71.9
Hd-rR_chr13_1_40	HSOK_chr11_2_106	Hd-rR	chr13	1	40	HSOK	chr11	2	106	161	71.4	160	71.9
Hd-rR_chr13_1_40	HSOK_chr11_3_78	Hd-rR	chr13	1	40	HSOK	chr11	3	78	160	71.2	158	72.2
Hd-rR_chr13_1_40	HSOK_chr11_4_56	Hd-rR	chr13	1	40	HSOK	chr11	4	56	166	69.3	165	69.7
Hd-rR_chr13_1_40	HSOK_chr11_5_13	Hd-rR	chr13	1	40	HSOK	chr11	5	13	150	73.3	143	76.9
Hd-rR_chr13_1_40	HSOK_chr11_6_12	Hd-rR	chr13	1	40	HSOK	chr11	6	12	157	65	156	65.4
Hd-rR_chr13_1_40	HSOK_chr11_7_12	Hd-rR	chr13	1	40	HSOK	chr11	7	12	160	66.9	153	69.9
Hd-rR_chr13_1_40	HSOK_chr12_1_206	Hd-rR	chr13	1	40	HSOK	chr12	1	206	167	65.3	164	66.5
Hd-rR_chr13_1_40	HSOK_chr15_1_187	Hd-rR	chr13	1	40	HSOK	chr15	1	187	163	71.2	161	72
Hd-rR_chr13_1_40	HSOK_chr15_2_42	Hd-rR	chr13	1	40	HSOK	chr15	2	42	160	71.2	158	72.2
Hd-rR_chr13_1_40	HSOK_chr15_3_41	Hd-rR	chr13	1	40	HSOK	chr15	3	41	159	66	157	66.9
Hd-rR_chr13_1_40	HSOK_chr15_4_26	Hd-rR	chr13	1	40	HSOK	chr15	4	26	158	70.3	156	71.2
Hd-rR_chr13_1_40	HSOK_chr15_5_19	Hd-rR	chr13	1	40	HSOK	chr15	5	19	157	73.2	156	73.7
Hd-rR_chr13_1_40	HSOK_chr15_6_18	Hd-rR	chr13	1	40	HSOK	chr15	6	18	163	67.5	161	68.3
Hd-rR_chr13_1_40	HSOK_chr15_7_18	Hd-rR	chr13	1	40	HSOK	chr15	7	18	157	73.2	155	74.2
Hd-rR_chr13_1_40	HSOK_chr15_8_17	Hd-rR	chr13	1	40	HSOK	chr15	8	17	150	77.3	148	78.4
Hd-rR_chr13_1_40	HSOK_chr15_9_10	Hd-rR	chr13	1	40	HSOK	chr15	9	10	158	70.9	156	71.8
Hd-rR_chr13_1_40	HSOK_chr18_1_26	Hd-rR	chr13	1	40	HSOK	chr18	1	26	171	66.7	169	67.5
Hd-rR_chr13_1_40	HSOK_chr18_2_21	Hd-rR	chr13	1	40	HSOK	chr18	2	21	159	69.8	157	70.7
Hd-rR_chr13_1_40	HSOK_chr19_1_10	Hd-rR	chr13	1	40	HSOK	chr19	1	10	148	85.1	145	86.9
Hd-rR_chr13_1_40	HSOK_chr2_1_148	Hd-rR	chr13	1	40	HSOK	chr2	1	148	158	64.6	157	65
Hd-rR_chr13_1_40	HSOK_chr2_2_108	Hd-rR	chr13	1	40	HSOK	chr2	2	108	152	59.9	149	61.1
Hd-rR_chr13_1_40	HSOK_chr2_3_58	Hd-rR	chr13	1	40	HSOK	chr2	3	58	167	58.7	166	59
Hd-rR_chr13_1_40	HSOK_chr2_4_25	Hd-rR	chr13	1	40	HSOK	chr2	4	25	160	60	152	63.2
Hd-rR_chr13_1_40	HSOK_chr2_5_19	Hd-rR	chr13	1	40	HSOK	chr2	5	19	157	53.5	134	62.7
Hd-rR_chr13_1_40	HSOK_chr20_1_43	Hd-rR	chr13	1	40	HSOK	chr20	1	43	154	68.2	152	69.1
Hd-rR_chr13_1_40	HSOK_chr20_2_27	Hd-rR	chr13	1	40	HSOK	chr20	2	27	162	63	160	63.8
Hd-rR_chr13_1_40	HSOK_chr20_3_20	Hd-rR	chr13	1	40	HSOK	chr20	3	20	158	69.6	156	70.5
Hd-rR_chr13_1_40	HSOK_chr23_1_162	Hd-rR	chr13	1	40	HSOK	chr23	1	162	162	64.8	161	65.2
Hd-rR_chr13_1_40	HSOK_chr23_2_15	Hd-rR	chr13	1	40	HSOK	chr23	2	15	155	67.1	153	68
Hd-rR_chr13_1_40	HSOK_chr4_1_237	Hd-rR	chr13	1	40	HSOK	chr4	1	237	164	71.3	162	72.2
Hd-rR_chr13_1_40	HSOK_chr4_10_71	Hd-rR	chr13	1	40	HSOK	chr4	10	71	168	63.7	166	64.5
Hd-rR_chr13_1_40	HSOK_chr4_11_67	Hd-rR	chr13	1	40	HSOK	chr4	11	67	162	66.7	162	66.7
Hd-rR_chr13_1_40	HSOK_chr4_12_64	Hd-rR	chr13	1	40	HSOK	chr4	12	64	147	87.8	146	88.4
Hd-rR_chr13_1_40	HSOK_chr4_13_54	Hd-rR	chr13	1	40	HSOK	chr4	13	54	156	76.9	154	77.9
Hd-rR_chr13_1_40	HSOK_chr4_14_52	Hd-rR	chr13	1	40	HSOK	chr4	14	52	158	71.5	156	72.4
Hd-rR_chr13_1_40	HSOK_chr4_15_44	Hd-rR	chr13	1	40	HSOK	chr4	15	44	150	83.3	143	87.4
Hd-rR_chr13_1_40	HSOK_chr4_16_35	Hd-rR	chr13	1	40	HSOK	chr4	16	35	165	67.3	163	68.1
Hd-rR_chr13_1_40	HSOK_chr4_17_31	Hd-rR	chr13	1	40	HSOK	chr4	17	31	152	74.3	150	75.3
Hd-rR_chr13_1_40	HSOK_chr4_18_26	Hd-rR	chr13	1	40	HSOK	chr4	18	26	158	68.4	156	69.2
Hd-rR_chr13_1_40	HSOK_chr4_19_26	Hd-rR	chr13	1	40	HSOK	chr4	19	26	161	68.9	159	69.8
Hd-rR_chr13_1_40	HSOK_chr4_2_234	Hd-rR	chr13	1	40	HSOK	chr4	2	234	162	71.6	160	72.5
Hd-rR_chr13_1_40	HSOK_chr4_20_25	Hd-rR	chr13	1	40	HSOK	chr4	20	25	152	65.1	150	66
Hd-rR_chr13_1_40	HSOK_chr4_21_24	Hd-rR	chr13	1	40	HSOK	chr4	21	24	160	70	158	70.9
Hd-rR_chr13_1_40	HSOK_chr4_22_21	Hd-rR	chr13	1	40	HSOK	chr4	22	21	161	69.6	159	70.4
Hd-rR_chr13_1_40	HSOK_chr4_23_14	Hd-rR	chr13	1	40	HSOK	chr4	23	14	149	73.8	147	74.8
Hd-rR_chr13_1_40	HSOK_chr4_24_11	Hd-rR	chr13	1	40	HSOK	chr4	24	11	151	71.5	144	75
Hd-rR_chr13_1_40	HSOK_chr4_25_11	Hd-rR	chr13	1	40	HSOK	chr4	25	11	152	67.1	150	68
Hd-rR_chr13_1_40	HSOK_chr4_3_185	Hd-rR	chr13	1	40	HSOK	chr4	3	185	159	70.4	157	71.3
Hd-rR_chr13_1_40	HSOK_chr4_4_150	Hd-rR	chr13	1	40	HSOK	chr4	4	150	159	67.3	157	68.2
Hd-rR_chr13_1_40	HSOK_chr4_5_103	Hd-rR	chr13	1	40	HSOK	chr4	5	103	167	70.1	165	70.9
Hd-rR_chr13_1_40	HSOK_chr4_6_102	Hd-rR	chr13	1	40	HSOK	chr4	6	102	147	81	144	82.6
Hd-rR_chr13_1_40	HSOK_chr4_7_80	Hd-rR	chr13	1	40	HSOK	chr4	7	80	148	83.8	145	85.5
Hd-rR_chr13_1_40	HSOK_chr4_8_79	Hd-rR	chr13	1	40	HSOK	chr4	8	79	160	68.1	158	69
Hd-rR_chr13_1_40	HSOK_chr4_9_77	Hd-rR	chr13	1	40	HSOK	chr4	9	77	158	74.1	156	75
Hd-rR_chr13_1_40	HSOK_chr6_1_20	Hd-rR	chr13	1	40	HSOK	chr6	1	20	161	67.7	159	68.6
Hd-rR_chr13_1_40	HSOK_chr6_2_14	Hd-rR	chr13	1	40	HSOK	chr6	2	14	161	70.8	159	71.7
Hd-rR_chr13_1_40	HSOK_chr6_3_10	Hd-rR	chr13	1	40	HSOK	chr6	3	10	149	77.2	147	78.2
Hd-rR_chr13_1_40	HSOK_chr7_1_100	Hd-rR	chr13	1	40	HSOK	chr7	1	100	159	73	158	73.4
Hd-rR_chr13_1_40	HSOK_chr7_2_42	Hd-rR	chr13	1	40	HSOK	chr7	2	42	154	72.1	152	73
Hd-rR_chr13_1_40	HSOK_chr7_3_16	Hd-rR	chr13	1	40	HSOK	chr7	3	16	148	75	147	75.5
Hd-rR_chr13_1_40	HSOK_chr8_1_964	Hd-rR	chr13	1	40	HSOK	chr8	1	964	149	79.9	147	81
Hd-rR_chr13_1_40	HSOK_chr8_10_11	Hd-rR	chr13	1	40	HSOK	chr8	10	11	150	67.3	149	67.8
Hd-rR_chr13_1_40	HSOK_chr8_11_10	Hd-rR	chr13	1	40	HSOK	chr8	11	10	160	67.5	157	68.8
Hd-rR_chr13_1_40	HSOK_chr8_2_416	Hd-rR	chr13	1	40	HSOK	chr8	2	416	148	81.1	147	81.6
Hd-rR_chr13_1_40	HSOK_chr8_3_359	Hd-rR	chr13	1	40	HSOK	chr8	3	359	147	85.7	146	86.3
Hd-rR_chr13_1_40	HSOK_chr8_4_346	Hd-rR	chr13	1	40	HSOK	chr8	4	346	158	79.7	157	80.3
Hd-rR_chr13_1_40	HSOK_chr8_5_27	Hd-rR	chr13	1	40	HSOK	chr8	5	27	167	64.1	161	66.5
Hd-rR_chr13_1_40	HSOK_chr8_6_24	Hd-rR	chr13	1	40	HSOK	chr8	6	24	150	78	143	81.8
Hd-rR_chr13_1_40	HSOK_chr8_7_20	Hd-rR	chr13	1	40	HSOK	chr8	7	20	147	72.8	132	81.1
Hd-rR_chr13_1_40	HSOK_chr8_8_17	Hd-rR	chr13	1	40	HSOK	chr8	8	17	161	65.2	158	66.5
Hd-rR_chr13_1_40	HSOK_chr8_9_16	Hd-rR	chr13	1	40	HSOK	chr8	9	16	160	67.5	159	67.9
Hd-rR_chr13_1_40	REP	Hd-rR	chr13	1	40	REP				158	73.4	156	74.4
Hd-rR_chr13_2_33	Hd-rR_chr1_1_285	Hd-rR	chr13	2	33	Hd-rR	chr1	1	285	165	72.1	164	72.6
Hd-rR_chr13_2_33	Hd-rR_chr1_2_25	Hd-rR	chr13	2	33	Hd-rR	chr1	2	25	165	71.5	164	72
Hd-rR_chr13_2_33	Hd-rR_chr1_3_11	Hd-rR	chr13	2	33	Hd-rR	chr1	3	11	165	75.8	164	76.2
Hd-rR_chr13_2_33	Hd-rR_chr1_4_10	Hd-rR	chr13	2	33	Hd-rR	chr1	4	10	164	57.9	146	65.1
Hd-rR_chr13_2_33	Hd-rR_chr11_1_11	Hd-rR	chr13	2	33	Hd-rR	chr11	1	11	165	83	165	83
Hd-rR_chr13_2_33	Hd-rR_chr12_1_646	Hd-rR	chr13	2	33	Hd-rR	chr12	1	646	173	69.4	169	71
Hd-rR_chr13_2_33	Hd-rR_chr12_2_415	Hd-rR	chr13	2	33	Hd-rR	chr12	2	415	171	70.2	171	70.2
Hd-rR_chr13_2_33	Hd-rR_chr12_3_171	Hd-rR	chr13	2	33	Hd-rR	chr12	3	171	169	69.8	169	69.8
Hd-rR_chr13_2_33	Hd-rR_chr12_4_36	Hd-rR	chr13	2	33	Hd-rR	chr12	4	36	168	53.6	123	73.2
Hd-rR_chr13_2_33	Hd-rR_chr12_5_14	Hd-rR	chr13	2	33	Hd-rR	chr12	5	14	167	71.3	167	71.3
Hd-rR_chr13_2_33	Hd-rR_chr13_1_40	Hd-rR	chr13	2	33	Hd-rR	chr13	1	40	164	69.5	162	70.4
Hd-rR_chr13_2_33	Hd-rR_chr13_2_33	Hd-rR	chr13	2	33	Hd-rR	chr13	2	33	164	100	164	100
Hd-rR_chr13_2_33	Hd-rR_chr13_3_28	Hd-rR	chr13	2	33	Hd-rR	chr13	3	28	164	68.9	163	69.3
Hd-rR_chr13_2_33	Hd-rR_chr13_4_22	Hd-rR	chr13	2	33	Hd-rR	chr13	4	22	168	81.5	168	81.5
Hd-rR_chr13_2_33	Hd-rR_chr13_5_22	Hd-rR	chr13	2	33	Hd-rR	chr13	5	22	168	62.5	161	65.2
Hd-rR_chr13_2_33	Hd-rR_chr13_6_20	Hd-rR	chr13	2	33	Hd-rR	chr13	6	20	164	82.9	164	82.9
Hd-rR_chr13_2_33	Hd-rR_chr13_7_17	Hd-rR	chr13	2	33	Hd-rR	chr13	7	17	170	61.2	162	64.2
Hd-rR_chr13_2_33	Hd-rR_chr13_8_11	Hd-rR	chr13	2	33	Hd-rR	chr13	8	11	164	61	148	67.6
Hd-rR_chr13_2_33	Hd-rR_chr13_9_10	Hd-rR	chr13	2	33	Hd-rR	chr13	9	10	165	66.1	157	69.4
Hd-rR_chr13_2_33	Hd-rR_chr14_1_54	Hd-rR	chr13	2	33	Hd-rR	chr14	1	54	165	90.3	165	90.3
Hd-rR_chr13_2_33	Hd-rR_chr14_2_39	Hd-rR	chr13	2	33	Hd-rR	chr14	2	39	166	81.9	166	81.9
Hd-rR_chr13_2_33	Hd-rR_chr14_3_38	Hd-rR	chr13	2	33	Hd-rR	chr14	3	38	165	79.4	165	79.4
Hd-rR_chr13_2_33	Hd-rR_chr14_4_32	Hd-rR	chr13	2	33	Hd-rR	chr14	4	32	166	79.5	166	79.5
Hd-rR_chr13_2_33	Hd-rR_chr14_5_10	Hd-rR	chr13	2	33	Hd-rR	chr14	5	10	164	78.7	164	78.7
Hd-rR_chr13_2_33	Hd-rR_chr16_1_72	Hd-rR	chr13	2	33	Hd-rR	chr16	1	72	164	87.2	164	87.2
Hd-rR_chr13_2_33	Hd-rR_chr18_1_60	Hd-rR	chr13	2	33	Hd-rR	chr18	1	60	172	73.3	172	73.3
Hd-rR_chr13_2_33	Hd-rR_chr18_2_34	Hd-rR	chr13	2	33	Hd-rR	chr18	2	34	165	71.5	165	71.5
Hd-rR_chr13_2_33	Hd-rR_chr18_3_25	Hd-rR	chr13	2	33	Hd-rR	chr18	3	25	187	72.2	187	72.2
Hd-rR_chr13_2_33	Hd-rR_chr18_4_11	Hd-rR	chr13	2	33	Hd-rR	chr18	4	11	170	70	170	70
Hd-rR_chr13_2_33	Hd-rR_chr18_5_10	Hd-rR	chr13	2	33	Hd-rR	chr18	5	10	168	72.6	168	72.6
Hd-rR_chr13_2_33	Hd-rR_chr19_1_338	Hd-rR	chr13	2	33	Hd-rR	chr19	1	338	165	67.9	164	68.3
Hd-rR_chr13_2_33	Hd-rR_chr19_2_259	Hd-rR	chr13	2	33	Hd-rR	chr19	2	259	171	73.7	171	73.7
Hd-rR_chr13_2_33	Hd-rR_chr19_3_96	Hd-rR	chr13	2	33	Hd-rR	chr19	3	96	166	61.4	156	65.4
Hd-rR_chr13_2_33	Hd-rR_chr19_4_89	Hd-rR	chr13	2	33	Hd-rR	chr19	4	89	166	68.1	165	68.5
Hd-rR_chr13_2_33	Hd-rR_chr19_5_64	Hd-rR	chr13	2	33	Hd-rR	chr19	5	64	166	69.9	165	70.3
Hd-rR_chr13_2_33	Hd-rR_chr19_6_37	Hd-rR	chr13	2	33	Hd-rR	chr19	6	37	167	67.7	163	69.3
Hd-rR_chr13_2_33	Hd-rR_chr19_7_28	Hd-rR	chr13	2	33	Hd-rR	chr19	7	28	164	63.4	163	63.8
Hd-rR_chr13_2_33	Hd-rR_chr2_1_167	Hd-rR	chr13	2	33	Hd-rR	chr2	1	167	174	64.4	173	64.7
Hd-rR_chr13_2_33	Hd-rR_chr2_2_137	Hd-rR	chr13	2	33	Hd-rR	chr2	2	137	178	63.5	178	63.5
Hd-rR_chr13_2_33	Hd-rR_chr20_1_253	Hd-rR	chr13	2	33	Hd-rR	chr20	1	253	169	76.3	169	76.3
Hd-rR_chr13_2_33	Hd-rR_chr20_2_156	Hd-rR	chr13	2	33	Hd-rR	chr20	2	156	165	74.5	165	74.5
Hd-rR_chr13_2_33	Hd-rR_chr20_3_119	Hd-rR	chr13	2	33	Hd-rR	chr20	3	119	189	70.4	189	70.4
Hd-rR_chr13_2_33	Hd-rR_chr20_4_33	Hd-rR	chr13	2	33	Hd-rR	chr20	4	33	168	67.3	168	67.3
Hd-rR_chr13_2_33	Hd-rR_chr21a_1_274	Hd-rR	chr13	2	33	Hd-rR	chr21a	1	274	166	82.5	166	82.5
Hd-rR_chr13_2_33	Hd-rR_chr21a_2_13	Hd-rR	chr13	2	33	Hd-rR	chr21a	2	13	165	76.4	165	76.4
Hd-rR_chr13_2_33	Hd-rR_chr21m_1_91	Hd-rR	chr13	2	33	Hd-rR	chr21m	1	91	173	72.8	173	72.8
Hd-rR_chr13_2_33	Hd-rR_chr21m_2_35	Hd-rR	chr13	2	33	Hd-rR	chr21m	2	35	173	68.2	172	68.6
Hd-rR_chr13_2_33	Hd-rR_chr21m_3_35	Hd-rR	chr13	2	33	Hd-rR	chr21m	3	35	167	71.9	166	72.3
Hd-rR_chr13_2_33	Hd-rR_chr21m_4_29	Hd-rR	chr13	2	33	Hd-rR	chr21m	4	29	172	70.3	171	70.8
Hd-rR_chr13_2_33	Hd-rR_chr21m_5_29	Hd-rR	chr13	2	33	Hd-rR	chr21m	5	29	168	73.2	168	73.2
Hd-rR_chr13_2_33	Hd-rR_chr21m_6_14	Hd-rR	chr13	2	33	Hd-rR	chr21m	6	14	178	63.5	178	63.5
Hd-rR_chr13_2_33	Hd-rR_chr22_1_164	Hd-rR	chr13	2	33	Hd-rR	chr22	1	164	166	67.5	165	67.9
Hd-rR_chr13_2_33	Hd-rR_chr22_2_51	Hd-rR	chr13	2	33	Hd-rR	chr22	2	51	168	70.8	167	71.3
Hd-rR_chr13_2_33	Hd-rR_chr22_3_47	Hd-rR	chr13	2	33	Hd-rR	chr22	3	47	168	63.7	161	66.5
Hd-rR_chr13_2_33	Hd-rR_chr22_4_38	Hd-rR	chr13	2	33	Hd-rR	chr22	4	38	176	64.8	175	65.1
Hd-rR_chr13_2_33	Hd-rR_chr22_5_21	Hd-rR	chr13	2	33	Hd-rR	chr22	5	21	167	65.3	166	65.7
Hd-rR_chr13_2_33	Hd-rR_chr22_6_16	Hd-rR	chr13	2	33	Hd-rR	chr22	6	16	165	67.9	161	69.6
Hd-rR_chr13_2_33	Hd-rR_chr22_7_11	Hd-rR	chr13	2	33	Hd-rR	chr22	7	11	164	68.9	161	70.2
Hd-rR_chr13_2_33	Hd-rR_chr22_8_10	Hd-rR	chr13	2	33	Hd-rR	chr22	8	10	164	59.8	144	68.1
Hd-rR_chr13_2_33	Hd-rR_chr22_9_10	Hd-rR	chr13	2	33	Hd-rR	chr22	9	10	164	72	163	72.4
Hd-rR_chr13_2_33	Hd-rR_chr23_1_26	Hd-rR	chr13	2	33	Hd-rR	chr23	1	26	170	67.6	170	67.6
Hd-rR_chr13_2_33	Hd-rR_chr3_1_295	Hd-rR	chr13	2	33	Hd-rR	chr3	1	295	165	70.9	164	71.3
Hd-rR_chr13_2_33	Hd-rR_chr3_2_49	Hd-rR	chr13	2	33	Hd-rR	chr3	2	49	164	71.3	163	71.8
Hd-rR_chr13_2_33	Hd-rR_chr4_1_47	Hd-rR	chr13	2	33	Hd-rR	chr4	1	47	164	84.1	164	84.1
Hd-rR_chr13_2_33	Hd-rR_chr4_2_12	Hd-rR	chr13	2	33	Hd-rR	chr4	2	12	164	82.3	164	82.3
Hd-rR_chr13_2_33	Hd-rR_chr6_1_47	Hd-rR	chr13	2	33	Hd-rR	chr6	1	47	166	83.7	166	83.7
Hd-rR_chr13_2_33	Hd-rR_chr8_1_178	Hd-rR	chr13	2	33	Hd-rR	chr8	1	178	165	70.9	164	71.3
Hd-rR_chr13_2_33	Hd-rR_chr8_2_131	Hd-rR	chr13	2	33	Hd-rR	chr8	2	131	167	68.9	166	69.3
Hd-rR_chr13_2_33	Hd-rR_chr8_3_18	Hd-rR	chr13	2	33	Hd-rR	chr8	3	18	165	69.1	164	69.5
Hd-rR_chr13_2_33	Hd-rR_chr8_4_15	Hd-rR	chr13	2	33	Hd-rR	chr8	4	15	165	59.4	147	66.7
Hd-rR_chr13_2_33	Hd-rR_chr8_5_14	Hd-rR	chr13	2	33	Hd-rR	chr8	5	14	167	70.7	166	71.1
Hd-rR_chr13_2_33	Hd-rR_chr8_6_14	Hd-rR	chr13	2	33	Hd-rR	chr8	6	14	168	71.4	167	71.9
Hd-rR_chr13_2_33	Hd-rR_chr9_1_148	Hd-rR	chr13	2	33	Hd-rR	chr9	1	148	164	75	164	75
Hd-rR_chr13_2_33	Hd-rR_chr9_2_45	Hd-rR	chr13	2	33	Hd-rR	chr9	2	45	165	78.2	165	78.2
Hd-rR_chr13_2_33	Hd-rR_chr9_3_22	Hd-rR	chr13	2	33	Hd-rR	chr9	3	22	164	75.6	164	75.6
Hd-rR_chr13_2_33	Hd-rR_chr9_4_12	Hd-rR	chr13	2	33	Hd-rR	chr9	4	12	168	74.4	168	74.4
Hd-rR_chr13_2_33	HNI_chr10_1_44	Hd-rR	chr13	2	33	HNI	chr10	1	44	164	67.1	161	68.3
Hd-rR_chr13_2_33	HNI_chr10_2_35	Hd-rR	chr13	2	33	HNI	chr10	2	35	164	66.5	161	67.7
Hd-rR_chr13_2_33	HNI_chr10_3_18	Hd-rR	chr13	2	33	HNI	chr10	3	18	165	58.2	146	65.8
Hd-rR_chr13_2_33	HNI_chr11_1_16	Hd-rR	chr13	2	33	HNI	chr11	1	16	168	81	166	81.9
Hd-rR_chr13_2_33	HNI_chr12_1_94	Hd-rR	chr13	2	33	HNI	chr12	1	94	171	70.2	171	70.2
Hd-rR_chr13_2_33	HNI_chr19_1_17	Hd-rR	chr13	2	33	HNI	chr19	1	17	172	69.8	172	69.8
Hd-rR_chr13_2_33	HNI_chr21_1_13	Hd-rR	chr13	2	33	HNI	chr21	1	13	168	76.2	168	76.2
Hd-rR_chr13_2_33	HNI_chr5_1_27	Hd-rR	chr13	2	33	HNI	chr5	1	27	164	86.6	164	86.6
Hd-rR_chr13_2_33	HNI_chr5_2_12	Hd-rR	chr13	2	33	HNI	chr5	2	12	164	81.1	164	81.1
Hd-rR_chr13_2_33	HNI_chr5_3_12	Hd-rR	chr13	2	33	HNI	chr5	3	12	166	81.3	166	81.3
Hd-rR_chr13_2_33	HNI_chr6_1_10	Hd-rR	chr13	2	33	HNI	chr6	1	10	166	83.7	166	83.7
Hd-rR_chr13_2_33	HNI_chr7_1_72	Hd-rR	chr13	2	33	HNI	chr7	1	72	169	84	169	84
Hd-rR_chr13_2_33	HSOK_chr11_1_125	Hd-rR	chr13	2	33	HSOK	chr11	1	125	170	76.5	167	77.8
Hd-rR_chr13_2_33	HSOK_chr11_2_106	Hd-rR	chr13	2	33	HSOK	chr11	2	106	168	79.8	167	80.2
Hd-rR_chr13_2_33	HSOK_chr11_3_78	Hd-rR	chr13	2	33	HSOK	chr11	3	78	164	82.9	164	82.9
Hd-rR_chr13_2_33	HSOK_chr11_4_56	Hd-rR	chr13	2	33	HSOK	chr11	4	56	167	89.2	166	89.8
Hd-rR_chr13_2_33	HSOK_chr11_5_13	Hd-rR	chr13	2	33	HSOK	chr11	5	13	164	75	159	77.4
Hd-rR_chr13_2_33	HSOK_chr11_6_12	Hd-rR	chr13	2	33	HSOK	chr11	6	12	165	81.2	164	81.7
Hd-rR_chr13_2_33	HSOK_chr11_7_12	Hd-rR	chr13	2	33	HSOK	chr11	7	12	165	78.2	160	80.6
Hd-rR_chr13_2_33	HSOK_chr12_1_206	Hd-rR	chr13	2	33	HSOK	chr12	1	206	170	71.8	170	71.8
Hd-rR_chr13_2_33	HSOK_chr15_1_187	Hd-rR	chr13	2	33	HSOK	chr15	1	187	169	82.2	169	82.2
Hd-rR_chr13_2_33	HSOK_chr15_2_42	Hd-rR	chr13	2	33	HSOK	chr15	2	42	165	86.7	165	86.7
Hd-rR_chr13_2_33	HSOK_chr15_3_41	Hd-rR	chr13	2	33	HSOK	chr15	3	41	166	80.1	166	80.1
Hd-rR_chr13_2_33	HSOK_chr15_4_26	Hd-rR	chr13	2	33	HSOK	chr15	4	26	165	85.5	165	85.5
Hd-rR_chr13_2_33	HSOK_chr15_5_19	Hd-rR	chr13	2	33	HSOK	chr15	5	19	165	78.8	165	78.8
Hd-rR_chr13_2_33	HSOK_chr15_6_18	Hd-rR	chr13	2	33	HSOK	chr15	6	18	167	82	167	82
Hd-rR_chr13_2_33	HSOK_chr15_7_18	Hd-rR	chr13	2	33	HSOK	chr15	7	18	164	79.9	164	79.9
Hd-rR_chr13_2_33	HSOK_chr15_8_17	Hd-rR	chr13	2	33	HSOK	chr15	8	17	164	82.9	164	82.9
Hd-rR_chr13_2_33	HSOK_chr15_9_10	Hd-rR	chr13	2	33	HSOK	chr15	9	10	167	82	167	82
Hd-rR_chr13_2_33	HSOK_chr18_1_26	Hd-rR	chr13	2	33	HSOK	chr18	1	26	175	73.1	175	73.1
Hd-rR_chr13_2_33	HSOK_chr18_2_21	Hd-rR	chr13	2	33	HSOK	chr18	2	21	173	72.3	173	72.3
Hd-rR_chr13_2_33	HSOK_chr19_1_10	Hd-rR	chr13	2	33	HSOK	chr19	1	10	164	73.2	161	74.5
Hd-rR_chr13_2_33	HSOK_chr2_1_148	Hd-rR	chr13	2	33	HSOK	chr2	1	148	175	63.4	175	63.4
Hd-rR_chr13_2_33	HSOK_chr2_2_108	Hd-rR	chr13	2	33	HSOK	chr2	2	108	167	60.5	166	60.8
Hd-rR_chr13_2_33	HSOK_chr2_3_58	Hd-rR	chr13	2	33	HSOK	chr2	3	58	176	60.8	176	60.8
Hd-rR_chr13_2_33	HSOK_chr2_4_25	Hd-rR	chr13	2	33	HSOK	chr2	4	25	172	63.4	166	65.7
Hd-rR_chr13_2_33	HSOK_chr2_5_19	Hd-rR	chr13	2	33	HSOK	chr2	5	19	170	55.3	148	63.5
Hd-rR_chr13_2_33	HSOK_chr20_1_43	Hd-rR	chr13	2	33	HSOK	chr20	1	43	167	68.3	167	68.3
Hd-rR_chr13_2_33	HSOK_chr20_2_27	Hd-rR	chr13	2	33	HSOK	chr20	2	27	176	68.8	176	68.8
Hd-rR_chr13_2_33	HSOK_chr20_3_20	Hd-rR	chr13	2	33	HSOK	chr20	3	20	169	71	169	71
Hd-rR_chr13_2_33	HSOK_chr23_1_162	Hd-rR	chr13	2	33	HSOK	chr23	1	162	171	66.1	171	66.1
Hd-rR_chr13_2_33	HSOK_chr23_2_15	Hd-rR	chr13	2	33	HSOK	chr23	2	15	169	65.1	168	65.5
Hd-rR_chr13_2_33	HSOK_chr4_1_237	Hd-rR	chr13	2	33	HSOK	chr4	1	237	168	82.1	168	82.1
Hd-rR_chr13_2_33	HSOK_chr4_10_71	Hd-rR	chr13	2	33	HSOK	chr4	10	71	174	79.3	174	79.3
Hd-rR_chr13_2_33	HSOK_chr4_11_67	Hd-rR	chr13	2	33	HSOK	chr4	11	67	169	74.6	169	74.6
Hd-rR_chr13_2_33	HSOK_chr4_12_64	Hd-rR	chr13	2	33	HSOK	chr4	12	64	164	68.3	163	68.7
Hd-rR_chr13_2_33	HSOK_chr4_13_54	Hd-rR	chr13	2	33	HSOK	chr4	13	54	171	80.7	171	80.7
Hd-rR_chr13_2_33	HSOK_chr4_14_52	Hd-rR	chr13	2	33	HSOK	chr4	14	52	164	78	164	78
Hd-rR_chr13_2_33	HSOK_chr4_15_44	Hd-rR	chr13	2	33	HSOK	chr4	15	44	167	64.1	160	66.9
Hd-rR_chr13_2_33	HSOK_chr4_16_35	Hd-rR	chr13	2	33	HSOK	chr4	16	35	165	83.6	165	83.6
Hd-rR_chr13_2_33	HSOK_chr4_17_31	Hd-rR	chr13	2	33	HSOK	chr4	17	31	164	76.8	164	76.8
Hd-rR_chr13_2_33	HSOK_chr4_18_26	Hd-rR	chr13	2	33	HSOK	chr4	18	26	165	81.2	165	81.2
Hd-rR_chr13_2_33	HSOK_chr4_19_26	Hd-rR	chr13	2	33	HSOK	chr4	19	26	167	79.6	167	79.6
Hd-rR_chr13_2_33	HSOK_chr4_2_234	Hd-rR	chr13	2	33	HSOK	chr4	2	234	164	87.2	164	87.2
Hd-rR_chr13_2_33	HSOK_chr4_20_25	Hd-rR	chr13	2	33	HSOK	chr4	20	25	164	67.7	164	67.7
Hd-rR_chr13_2_33	HSOK_chr4_21_24	Hd-rR	chr13	2	33	HSOK	chr4	21	24	165	81.8	165	81.8
Hd-rR_chr13_2_33	HSOK_chr4_22_21	Hd-rR	chr13	2	33	HSOK	chr4	22	21	166	84.3	166	84.3
Hd-rR_chr13_2_33	HSOK_chr4_23_14	Hd-rR	chr13	2	33	HSOK	chr4	23	14	165	76.4	165	76.4
Hd-rR_chr13_2_33	HSOK_chr4_24_11	Hd-rR	chr13	2	33	HSOK	chr4	24	11	165	73.9	160	76.3
Hd-rR_chr13_2_33	HSOK_chr4_25_11	Hd-rR	chr13	2	33	HSOK	chr4	25	11	165	76.4	165	76.4
Hd-rR_chr13_2_33	HSOK_chr4_3_185	Hd-rR	chr13	2	33	HSOK	chr4	3	185	165	83.6	165	83.6
Hd-rR_chr13_2_33	HSOK_chr4_4_150	Hd-rR	chr13	2	33	HSOK	chr4	4	150	167	81.4	167	81.4
Hd-rR_chr13_2_33	HSOK_chr4_5_103	Hd-rR	chr13	2	33	HSOK	chr4	5	103	172	83.7	172	83.7
Hd-rR_chr13_2_33	HSOK_chr4_6_102	Hd-rR	chr13	2	33	HSOK	chr4	6	102	166	63.9	163	65
Hd-rR_chr13_2_33	HSOK_chr4_7_80	Hd-rR	chr13	2	33	HSOK	chr4	7	80	165	72.7	162	74.1
Hd-rR_chr13_2_33	HSOK_chr4_8_79	Hd-rR	chr13	2	33	HSOK	chr4	8	79	165	77	165	77
Hd-rR_chr13_2_33	HSOK_chr4_9_77	Hd-rR	chr13	2	33	HSOK	chr4	9	77	164	82.3	164	82.3
Hd-rR_chr13_2_33	HSOK_chr6_1_20	Hd-rR	chr13	2	33	HSOK	chr6	1	20	165	82.4	165	82.4
Hd-rR_chr13_2_33	HSOK_chr6_2_14	Hd-rR	chr13	2	33	HSOK	chr6	2	14	164	82.3	164	82.3
Hd-rR_chr13_2_33	HSOK_chr6_3_10	Hd-rR	chr13	2	33	HSOK	chr6	3	10	164	79.3	164	79.3
Hd-rR_chr13_2_33	HSOK_chr7_1_100	Hd-rR	chr13	2	33	HSOK	chr7	1	100	167	77.8	166	78.3
Hd-rR_chr13_2_33	HSOK_chr7_2_42	Hd-rR	chr13	2	33	HSOK	chr7	2	42	170	71.2	170	71.2
Hd-rR_chr13_2_33	HSOK_chr7_3_16	Hd-rR	chr13	2	33	HSOK	chr7	3	16	164	75.6	163	76.1
Hd-rR_chr13_2_33	HSOK_chr8_1_964	Hd-rR	chr13	2	33	HSOK	chr8	1	964	165	72.1	165	72.1
Hd-rR_chr13_2_33	HSOK_chr8_10_11	Hd-rR	chr13	2	33	HSOK	chr8	10	11	165	66.7	164	67.1
Hd-rR_chr13_2_33	HSOK_chr8_11_10	Hd-rR	chr13	2	33	HSOK	chr8	11	10	167	73.7	167	73.7
Hd-rR_chr13_2_33	HSOK_chr8_2_416	Hd-rR	chr13	2	33	HSOK	chr8	2	416	166	71.7	165	72.1
Hd-rR_chr13_2_33	HSOK_chr8_3_359	Hd-rR	chr13	2	33	HSOK	chr8	3	359	164	72	163	72.4
Hd-rR_chr13_2_33	HSOK_chr8_4_346	Hd-rR	chr13	2	33	HSOK	chr8	4	346	170	75.3	169	75.7
Hd-rR_chr13_2_33	HSOK_chr8_5_27	Hd-rR	chr13	2	33	HSOK	chr8	5	27	168	72.6	168	72.6
Hd-rR_chr13_2_33	HSOK_chr8_6_24	Hd-rR	chr13	2	33	HSOK	chr8	6	24	167	67.7	160	70.6
Hd-rR_chr13_2_33	HSOK_chr8_7_20	Hd-rR	chr13	2	33	HSOK	chr8	7	20	165	58.8	148	65.5
Hd-rR_chr13_2_33	HSOK_chr8_8_17	Hd-rR	chr13	2	33	HSOK	chr8	8	17	169	68.6	167	69.5
Hd-rR_chr13_2_33	HSOK_chr8_9_16	Hd-rR	chr13	2	33	HSOK	chr8	9	16	167	74.9	166	75.3
Hd-rR_chr13_2_33	REP	Hd-rR	chr13	2	33	REP				166	83.7	166	83.7
Hd-rR_chr13_3_28	Hd-rR_chr1_1_285	Hd-rR	chr13	3	28	Hd-rR	chr1	1	285	152	84.9	152	84.9
Hd-rR_chr13_3_28	Hd-rR_chr1_2_25	Hd-rR	chr13	3	28	Hd-rR	chr1	2	25	150	80	150	80
Hd-rR_chr13_3_28	Hd-rR_chr1_3_11	Hd-rR	chr13	3	28	Hd-rR	chr1	3	11	151	76.2	151	76.2
Hd-rR_chr13_3_28	Hd-rR_chr1_4_10	Hd-rR	chr13	3	28	Hd-rR	chr1	4	10	150	74	133	83.5
Hd-rR_chr13_3_28	Hd-rR_chr11_1_11	Hd-rR	chr13	3	28	Hd-rR	chr11	1	11	161	72	160	72.5
Hd-rR_chr13_3_28	Hd-rR_chr12_1_646	Hd-rR	chr13	3	28	Hd-rR	chr12	1	646	167	64.7	162	66.7
Hd-rR_chr13_3_28	Hd-rR_chr12_2_415	Hd-rR	chr13	3	28	Hd-rR	chr12	2	415	164	65.9	163	66.3
Hd-rR_chr13_3_28	Hd-rR_chr12_3_171	Hd-rR	chr13	3	28	Hd-rR	chr12	3	171	163	62.6	162	63
Hd-rR_chr13_3_28	Hd-rR_chr12_4_36	Hd-rR	chr13	3	28	Hd-rR	chr12	4	36	164	50.6	127	65.4
Hd-rR_chr13_3_28	Hd-rR_chr12_5_14	Hd-rR	chr13	3	28	Hd-rR	chr12	5	14	160	65	159	65.4
Hd-rR_chr13_3_28	Hd-rR_chr13_1_40	Hd-rR	chr13	3	28	Hd-rR	chr13	1	40	149	81.9	148	82.4
Hd-rR_chr13_3_28	Hd-rR_chr13_2_33	Hd-rR	chr13	3	28	Hd-rR	chr13	2	33	164	68.9	163	69.3
Hd-rR_chr13_3_28	Hd-rR_chr13_3_28	Hd-rR	chr13	3	28	Hd-rR	chr13	3	28	149	100	149	100
Hd-rR_chr13_3_28	Hd-rR_chr13_4_22	Hd-rR	chr13	3	28	Hd-rR	chr13	4	22	164	66.5	163	66.9
Hd-rR_chr13_3_28	Hd-rR_chr13_5_22	Hd-rR	chr13	3	28	Hd-rR	chr13	5	22	152	76.3	146	79.5
Hd-rR_chr13_3_28	Hd-rR_chr13_6_20	Hd-rR	chr13	3	28	Hd-rR	chr13	6	20	161	68.9	160	69.4
Hd-rR_chr13_3_28	Hd-rR_chr13_7_17	Hd-rR	chr13	3	28	Hd-rR	chr13	7	17	151	71.5	144	75
Hd-rR_chr13_3_28	Hd-rR_chr13_8_11	Hd-rR	chr13	3	28	Hd-rR	chr13	8	11	149	75.2	134	83.6
Hd-rR_chr13_3_28	Hd-rR_chr13_9_10	Hd-rR	chr13	3	28	Hd-rR	chr13	9	10	149	80.5	142	84.5
Hd-rR_chr13_3_28	Hd-rR_chr14_1_54	Hd-rR	chr13	3	28	Hd-rR	chr14	1	54	162	69.8	161	70.2
Hd-rR_chr13_3_28	Hd-rR_chr14_2_39	Hd-rR	chr13	3	28	Hd-rR	chr14	2	39	161	68.3	160	68.8
Hd-rR_chr13_3_28	Hd-rR_chr14_3_38	Hd-rR	chr13	3	28	Hd-rR	chr14	3	38	161	65.8	160	66.3
Hd-rR_chr13_3_28	Hd-rR_chr14_4_32	Hd-rR	chr13	3	28	Hd-rR	chr14	4	32	161	69.6	160	70
Hd-rR_chr13_3_28	Hd-rR_chr14_5_10	Hd-rR	chr13	3	28	Hd-rR	chr14	5	10	151	72.8	150	73.3
Hd-rR_chr13_3_28	Hd-rR_chr16_1_72	Hd-rR	chr13	3	28	Hd-rR	chr16	1	72	160	73.1	159	73.6
Hd-rR_chr13_3_28	Hd-rR_chr18_1_60	Hd-rR	chr13	3	28	Hd-rR	chr18	1	60	168	66.7	167	67.1
Hd-rR_chr13_3_28	Hd-rR_chr18_2_34	Hd-rR	chr13	3	28	Hd-rR	chr18	2	34	153	71.2	152	71.7
Hd-rR_chr13_3_28	Hd-rR_chr18_3_25	Hd-rR	chr13	3	28	Hd-rR	chr18	3	25	188	62.8	187	63.1
Hd-rR_chr13_3_28	Hd-rR_chr18_4_11	Hd-rR	chr13	3	28	Hd-rR	chr18	4	11	166	66.9	165	67.3
Hd-rR_chr13_3_28	Hd-rR_chr18_5_10	Hd-rR	chr13	3	28	Hd-rR	chr18	5	10	165	64.8	164	65.2
Hd-rR_chr13_3_28	Hd-rR_chr19_1_338	Hd-rR	chr13	3	28	Hd-rR	chr19	1	338	150	83.3	150	83.3
Hd-rR_chr13_3_28	Hd-rR_chr19_2_259	Hd-rR	chr13	3	28	Hd-rR	chr19	2	259	153	77.1	152	77.6
Hd-rR_chr13_3_28	Hd-rR_chr19_3_96	Hd-rR	chr13	3	28	Hd-rR	chr19	3	96	151	78.8	142	83.8
Hd-rR_chr13_3_28	Hd-rR_chr19_4_89	Hd-rR	chr13	3	28	Hd-rR	chr19	4	89	152	78.9	152	78.9
Hd-rR_chr13_3_28	Hd-rR_chr19_5_64	Hd-rR	chr13	3	28	Hd-rR	chr19	5	64	149	82.6	149	82.6
Hd-rR_chr13_3_28	Hd-rR_chr19_6_37	Hd-rR	chr13	3	28	Hd-rR	chr19	6	37	149	81.9	146	83.6
Hd-rR_chr13_3_28	Hd-rR_chr19_7_28	Hd-rR	chr13	3	28	Hd-rR	chr19	7	28	151	72.8	151	72.8
Hd-rR_chr13_3_28	Hd-rR_chr2_1_167	Hd-rR	chr13	3	28	Hd-rR	chr2	1	167	160	61.2	160	61.3
Hd-rR_chr13_3_28	Hd-rR_chr2_2_137	Hd-rR	chr13	3	28	Hd-rR	chr2	2	137	164	63.4	162	64.2
Hd-rR_chr13_3_28	Hd-rR_chr20_1_253	Hd-rR	chr13	3	28	Hd-rR	chr20	1	253	165	67.9	164	68.3
Hd-rR_chr13_3_28	Hd-rR_chr20_2_156	Hd-rR	chr13	3	28	Hd-rR	chr20	2	156	161	68.9	160	69.4
Hd-rR_chr13_3_28	Hd-rR_chr20_3_119	Hd-rR	chr13	3	28	Hd-rR	chr20	3	119	190	61.1	189	61.4
Hd-rR_chr13_3_28	Hd-rR_chr20_4_33	Hd-rR	chr13	3	28	Hd-rR	chr20	4	33	155	69.7	154	70.1
Hd-rR_chr13_3_28	Hd-rR_chr21a_1_274	Hd-rR	chr13	3	28	Hd-rR	chr21a	1	274	162	71	161	71.4
Hd-rR_chr13_3_28	Hd-rR_chr21a_2_13	Hd-rR	chr13	3	28	Hd-rR	chr21a	2	13	161	67.1	160	67.5
Hd-rR_chr13_3_28	Hd-rR_chr21m_1_91	Hd-rR	chr13	3	28	Hd-rR	chr21m	1	91	169	65.7	168	66.1
Hd-rR_chr13_3_28	Hd-rR_chr21m_2_35	Hd-rR	chr13	3	28	Hd-rR	chr21m	2	35	174	59.8	168	61.9
Hd-rR_chr13_3_28	Hd-rR_chr21m_3_35	Hd-rR	chr13	3	28	Hd-rR	chr21m	3	35	162	64.2	162	64.2
Hd-rR_chr13_3_28	Hd-rR_chr21m_4_29	Hd-rR	chr13	3	28	Hd-rR	chr21m	4	29	169	66.9	169	66.9
Hd-rR_chr13_3_28	Hd-rR_chr21m_5_29	Hd-rR	chr13	3	28	Hd-rR	chr21m	5	29	162	67.3	161	67.7
Hd-rR_chr13_3_28	Hd-rR_chr21m_6_14	Hd-rR	chr13	3	28	Hd-rR	chr21m	6	14	171	59.6	169	60.4
Hd-rR_chr13_3_28	Hd-rR_chr22_1_164	Hd-rR	chr13	3	28	Hd-rR	chr22	1	164	151	80.1	149	81.2
Hd-rR_chr13_3_28	Hd-rR_chr22_2_51	Hd-rR	chr13	3	28	Hd-rR	chr22	2	51	149	84.6	149	84.6
Hd-rR_chr13_3_28	Hd-rR_chr22_3_47	Hd-rR	chr13	3	28	Hd-rR	chr22	3	47	151	75.5	145	78.6
Hd-rR_chr13_3_28	Hd-rR_chr22_4_38	Hd-rR	chr13	3	28	Hd-rR	chr22	4	38	161	74.5	161	74.5
Hd-rR_chr13_3_28	Hd-rR_chr22_5_21	Hd-rR	chr13	3	28	Hd-rR	chr22	5	21	152	77.6	152	77.6
Hd-rR_chr13_3_28	Hd-rR_chr22_6_16	Hd-rR	chr13	3	28	Hd-rR	chr22	6	16	149	81.2	146	82.9
Hd-rR_chr13_3_28	Hd-rR_chr22_7_11	Hd-rR	chr13	3	28	Hd-rR	chr22	7	11	149	81.9	147	83
Hd-rR_chr13_3_28	Hd-rR_chr22_8_10	Hd-rR	chr13	3	28	Hd-rR	chr22	8	10	157	70.1	132	83.3
Hd-rR_chr13_3_28	Hd-rR_chr22_9_10	Hd-rR	chr13	3	28	Hd-rR	chr22	9	10	152	81.6	152	81.6
Hd-rR_chr13_3_28	Hd-rR_chr23_1_26	Hd-rR	chr13	3	28	Hd-rR	chr23	1	26	163	60.1	161	60.9
Hd-rR_chr13_3_28	Hd-rR_chr3_1_295	Hd-rR	chr13	3	28	Hd-rR	chr3	1	295	152	84.9	152	84.9
Hd-rR_chr13_3_28	Hd-rR_chr3_2_49	Hd-rR	chr13	3	28	Hd-rR	chr3	2	49	150	83.3	150	83.3
Hd-rR_chr13_3_28	Hd-rR_chr4_1_47	Hd-rR	chr13	3	28	Hd-rR	chr4	1	47	161	72	160	72.5
Hd-rR_chr13_3_28	Hd-rR_chr4_2_12	Hd-rR	chr13	3	28	Hd-rR	chr4	2	12	151	74.8	150	75.3
Hd-rR_chr13_3_28	Hd-rR_chr6_1_47	Hd-rR	chr13	3	28	Hd-rR	chr6	1	47	162	71	161	71.4
[truncated: 23,923 more rows]
